# Supplementary material for: Trait-based signatures associated with persistence and thermal benefit in a genomically decayed coral probiotic
Source: ISME J. 2026 May 7;20(1):wrag106. doi: 10.1093/ismejo/wrag106 (PMC13313319; doi:10.1093/ismejo/wrag106)
Supplement: Supplementary_material_wrag106 [file supplementary_material_wrag106.zip]

Archive with 3 entries (3 files):
- merged_Dataset.xlsx
- Supplementary figures.pdf
- Supplementary information.docx
