# Supplementary material for: Trait-based signatures associated with persistence and thermal benefit in a genomically decayed coral probiotic
Source: ISME J. 2026 May 7;20(1):wrag106. doi: 10.1093/ismejo/wrag106 (PMC13313319; doi:10.1093/ismejo/wrag106)
Supplement: Supplementary_material_wrag106 [file supplementary_material_wrag106.zip › merged_Dataset.xlsx]

## Sheet: DatasetS1_CBASS_stat
Dataset S1. Statistical analysis on ED50 thermal tolerance thresholds of Aiptasia holobionts at T7 and T18 after Ruegeria MC10-B4, MC0-A5, MC15-BG7, and placebo FSW inoculations in a CBASS assay using the Student's t-test. Significant differences (P < 0.001, ***; P < 0.01, **; P < 0.05, *) were indicated in bold and marked with asterisks.
MC10-B4 vs. Placebo control
T7
df	t value	P value
4	-7.9	0.001**
T18
df	t value	P value
4	-4.3	0.013*
MC0-A5 vs. Placebo control
T7
df	t value	P value
4	-4.9	0.008**
T18
df	t value	P value
4	-1.9	0.13
MC15-BG7 vs. Placebo control
T7
df	t value	P value
4	-3.1	0.035*
T18
df	t value	P value
4	0	0.971

## Sheet: DatasetS2_B4_annotation 
Dataset S2. Functional annotations of the MC10 representative strain MC10-B4 genome, including locus tags, ortholog group (OG) assignments, KEGG and COG functional predictions, pseudogene identification, and IS element clusters.
locus tag	contig	genes mentioned in the manuscript	plasmid-derived	OG	chrom/others	pseudogenized	start	end	strand	Gene name	KEGG des	KEGG ID	COG ID	COG category	COG name	related genes (COG)	related pathway (COG)	top c (COG)	top c description (COG)	DiTing function	IS cluster	IS family
B4_00001	B4_1			OG0000072	Chromosome	Pseudo9815	76	445	1	NA	NA	NA	COG2378	K	Predicted DNA-binding transcriptional regulator YobV, contains HTH and WYL domains	YobV	NA	K	Transcription		NA	NA
B4_00002	B4_1			OG0010881	Chromosome	Pseudo9816	490	904	1	NA	NA	NA	COG2951	M	Membrane-bound lytic murein transglycosylase B	MltB	NA	M	Cell wall/membrane/envelope biogenesis		NA	NA
B4_00003	B4_1			OG0000075	Chromosome	Pseudo9816	897	1806	1	mltB	membrane-bound lytic murein transglycosylase B [EC:4.2.2.-]	K08305	COG2951	M	Membrane-bound lytic murein transglycosylase B	MltB	NA	M	Cell wall/membrane/envelope biogenesis		NA	NA
B4_00004	B4_1			OG0005204	Chromosome	NOT	1884	2826	-1	NA	NA	NA	NA	NA	NA	NA	NA	NA	NA		NA	NA
B4_00005	B4_1			OG0000065	Chromosome	NOT	2923	3829	1	gcvA	LysR family transcriptional regulator, glycine cleavage system transcriptional activator	K03566	COG0583	K	DNA-binding transcriptional regulator, LysR family	LysR	NA	K	Transcription		NA	NA
B4_00006	B4_1			OG0000324	Chromosome	Pseudo9819;Pseudo9820	3942	4689	-1	NA	NA	NA	COG0161	H	Adenosylmethionine-8-amino-7-oxononanoate aminotransferase	BioA	Biotin biosynthesis	H	Coenzyme transport and metabolism		NA	NA
B4_00007	B4_1			OG0000324	Chromosome	Pseudo9819;Pseudo9820	4628	5288	-1	NA	NA	NA	COG0161	H	Adenosylmethionine-8-amino-7-oxononanoate aminotransferase	BioA	Biotin biosynthesis	H	Coenzyme transport and metabolism		NA	NA
B4_00008	B4_1			OG0001972	Chromosome	NOT	5411	5852	-1	NA	NA	NA	COG1802	K	DNA-binding transcriptional regulator, GntR family	GntR	NA	K	Transcription		NA	NA
B4_00009	B4_1			OG0006186	Chromosome	NOT	5815	6103	-1	NA	NA	NA	COG1802	K	DNA-binding transcriptional regulator, GntR family	GntR	NA	K	Transcription		NA	NA
B4_00010	B4_1			OG0002182	Chromosome	NOT	6425	7250	-1	thiK	thiamine kinase [EC:2.7.1.89]	K07251	COG3173	R	Predicted kinase, aminoglycoside phosphotransferase (APT) family	YcbJ	NA	R	General function prediction only		NA	NA
B4_00011	B4_1			OG0002183	Chromosome	NOT	7341	8004	-1	flgD	flagellar basal-body rod modification protein FlgD	K02389	COG1843	N	Flagellar hook-capping protein FlgD	FlgD	NA	N	Cell motility		NA	NA
B4_00012	B4_1			OG0001149	Chromosome	NOT	8007	9243	-1	fliK	flagellar hook-length control protein FliK	K02414	COG3144	N	Flagellar hook-length control protein FliK	FliK	NA	N	Cell motility		NA	NA
B4_00013	B4_1			OG0002341	Chromosome	NOT	9353	9629	1	flgJ	flagellar protein FlgJ	K02395	COG3951	N		FlgJ1	NA	N	Cell motility		NA	NA
B4_00014	B4_1			OG0002546	Chromosome	NOT	9618	9978	1	NA	NA	NA	NA	NA	NA	NA	NA	NA	NA		NA	NA
B4_00015	B4_1			OG0000524	Chromosome	NOT	10186	11272	1	fliC	flagellin	K02406	COG1344	N	Flagellin and related hook-associated protein FlgL	FlgL	NA	N	Cell motility		NA	NA
B4_00016	B4_1			OG0000524	Chromosome	NOT	11255	11426	1	NA	NA	NA	COG1344	N	Flagellin and related hook-associated protein FlgL	FlgL	NA	N	Cell motility		NA	NA
B4_00017	B4_1			OG0002184	Chromosome	NOT	11656	11881	1	flaF	flagellar protein FlaF	K06602	COG5442	N	Flagellar biosynthesis regulator FlaF	FlaF	NA	N	Cell motility		NA	NA
B4_00018	B4_1			OG0002342	Chromosome	NOT	11880	12342	1	flbT	flagellar protein FlbT	K06601	COG5443	N	Flagellar biosynthesis regulator FlbT	FlbT	NA	N	Cell motility		NA	NA
B4_00019	B4_1			OG0000002	Chromosome	NOT	12342	13530	-1	K07487	transposase	K07487	COG3666	X	Transposase, IS1182 family	NA	NA	X	Mobilome: prophages, transposons		NA	NA
B4_00020	B4_1			OG0000002	Chromosome	NOT	13472	13727	-1	NA	NA	NA	COG3666	X	Transposase, IS1182 family	NA	NA	X	Mobilome: prophages, transposons		NA	NA
NA	B4_1				NA	NA	12272	13801	NA	NA	NA	NA	NA	NA	NA	NA	NA	NA	NA		IS1182_100	IS1182
B4_00021	B4_1			OG0000002	Chromosome	NOT	13878	15264	-1	K07487	transposase	K07487	COG3666	X	Transposase, IS1182 family	NA	NA	X	Mobilome: prophages, transposons		NA	NA
NA	B4_1				NA	NA	13808	15340	NA	NA	NA	NA	NA	NA	NA	NA	NA	NA	NA		IS1182_100	IS1182
B4_00022	B4_1			OG0001364	Chromosome	NOT	15478	16150	1	NA	NA	NA	COG4786	N	Flagellar basal body rod protein FlgG	FlgG	NA	N	Cell motility		NA	NA
B4_00023	B4_1			OG0000163	Chromosome	Pseudo9838	16308	16731	-1	NA	NA	NA	COG2343	S	Uncharacterized conserved protein, DUF427 family	NA	NA	S	Function unknown		NA	NA
B4_00024	B4_1			OG0000163	Chromosome	Pseudo9838	16727	17882	-1	NA	NA	NA	COG2343	S	Uncharacterized conserved protein, DUF427 family	NA	NA	S	Function unknown		NA	NA
B4_00025	B4_1			OG0002343	Chromosome	Pseudo9843	17878	18688	-1	NA	NA	NA	COG3710	K	DNA-binding winged helix-turn-helix (wHTH) domain	CadC1	NA	K	Transcription		NA	NA
B4_00026	B4_1				Chromosome	Pseudo9843	18659	19121	-1	NA	NA	NA	NA	NA	NA	NA	NA	NA	NA		NA	NA
B4_00027	B4_1			OG0002669	Chromosome	Pseudo9846	19122	19584	1	NA	NA	NA	NA	NA	NA	NA	NA	NA	NA		NA	NA
B4_00028	B4_1			OG0000723	Chromosome	Pseudo9846	19534	19864	1	NA	NA	NA	COG0164	L	Ribonuclease HII	RnhB	NA	L	Replication, recombination and repair		NA	NA
B4_00029	B4_1			OG0000723	Chromosome	NOT	19884	20154	1	NA	NA	NA	COG0164	L	Ribonuclease HII	RnhB	NA	L	Replication, recombination and repair		NA	NA
B4_00030	B4_1			OG0000723	Chromosome	NOT	20153	20309	1	NA	NA	NA	COG0164	L	Ribonuclease HII	RnhB	NA	L	Replication, recombination and repair		NA	NA
B4_00031	B4_1			OG0001365	Chromosome	NOT	20414	21317	1	E2.1.1.72	site-specific DNA-methyltransferase (adenine-specific) [EC:2.1.1.72]	K00571	COG0863	L	DNA modification methylase	YhdJ	NA	L	Replication, recombination and repair		NA	NA
B4_00032	B4_1			OG0012924	Chromosome	NOT	21304	21511	-1	NA	NA	NA	NA	NA	NA	NA	NA	NA	NA		NA	NA
B4_00033	B4_1			OG0002547	Chromosome	NOT	21576	23034	1	E4.6.1.1	adenylate cyclase [EC:4.6.1.1]	K01768	COG2114	T	Adenylate cyclase, class 3	AcyC	NA	T	Signal transduction mechanisms		NA	NA
B4_00034	B4_1			OG0000949	Chromosome	NOT	23106	24243	-1	alkB1_2, alkM	alkane 1-monooxygenase [EC:1.14.15.3]	K00496	COG3239	I	Fatty acid desaturase	DesA	NA	I	Lipid transport and metabolism		NA	NA
B4_00035	B4_1			OG0000950	Chromosome	NOT	24337	25354	-1	mutY	A/G-specific adenine glycosylase [EC:3.2.2.31]	K03575	COG1194	L	Adenine-specific DNA glycosylase, acts on AG and A-oxoG pairs	MutY	NA	L	Replication, recombination and repair		NA	NA
B4_00036	B4_1			OG0001366	Chromosome	NOT	25435	25942	1	NA	NA	NA	COG5389	S	Uncharacterized conserved protein, DUF721 domain	NA	NA	S	Function unknown		NA	NA
B4_00037	B4_1			OG0001367	Chromosome	NOT	25956	26619	1	NA	NA	NA	COG1651	O	Protein thiol-disulfide isomerase DsbC	DsbG	NA	O	Posttranslational modification, protein turnover, chaperones		NA	NA
B4_00038	B4_1			OG0000815	Chromosome	Pseudo9861	26856	27471	-1	lpxK	tetraacyldisaccharide 4'-kinase [EC:2.7.1.130]	K00912	COG1663	M	Tetraacyldisaccharide-1-P 4'-kinase (Lipid A 4'-kinase)	LpxK	Lipid A biosynthesis	M	Cell wall/membrane/envelope biogenesis		NA	NA
B4_00039	B4_1			OG0000815	Chromosome	Pseudo9861	27467	27662	-1	NA	NA	NA	COG1663	M	Tetraacyldisaccharide-1-P 4'-kinase (Lipid A 4'-kinase)	LpxK	Lipid A biosynthesis	M	Cell wall/membrane/envelope biogenesis		NA	NA
B4_00040	B4_1			OG0000724	Chromosome	NOT	27648	27831	-1	NA	NA	NA	COG1519	M	3-deoxy-D-manno-octulosonic-acid transferase	KdtA	Lipid A biosynthesis	M	Cell wall/membrane/envelope biogenesis		NA	NA
B4_00041	B4_1			OG0000724	Chromosome	NOT	27859	28882	-1	kdtA, waaA	3-deoxy-D-manno-octulosonic-acid transferase [EC:2.4.99.12 2.4.99.13 2.4.99.14 2.4.99.15]	K02527	COG1519	M	3-deoxy-D-manno-octulosonic-acid transferase	KdtA	Lipid A biosynthesis	M	Cell wall/membrane/envelope biogenesis		NA	NA
B4_00042	B4_1			OG0000951	Chromosome	Pseudo9866	28878	29679	-1	NA	NA	NA	COG0483	G	Archaeal fructose-1,6-bisphosphatase or related enzyme, inositol monophosphatase family	SuhB	Gluconeogenesis	G	Carbohydrate transport and metabolism		NA	NA
B4_00043	B4_1			OG0012925	Chromosome	Pseudo9866	29665	30028	-1	NA	NA	NA	COG0312	R	Zn-dependent protease PmbA/TldA or its inactivated homolog	TldD	NA	R	General function prediction only		NA	NA
B4_00044	B4_1			OG0000952	Chromosome	NOT	30069	31011	-1	pmbA	PmbA protein	K03592	COG0312	R	Zn-dependent protease PmbA/TldA or its inactivated homolog	TldD	NA	R	General function prediction only		NA	NA
B4_00045	B4_1			OG0001973	Chromosome	NOT	31300	32824	-1	NA	NA	NA	NA	NA	NA	NA	NA	NA	NA		NA	NA
B4_00046	B4_1			OG0001368	Chromosome	NOT	32963	33701	1	NA	NA	NA	COG4221	C	NADP-dependent 3-hydroxy acid dehydrogenase YdfG	YdfG	Pyrimidine degradation	C	Energy production and conversion		NA	NA
B4_00047	B4_1			OG0001655	Chromosome	NOT	33702	34311	1	NA	NA	NA	COG1024	I	Enoyl-CoA hydratase/carnithine racemase	CaiD	Fatty acid biosynthesis	I	Lipid transport and metabolism		NA	NA
B4_00048	B4_1			OG0002728	Chromosome	NOT	34307	35009	1	NA	NA	NA	COG3324	R	Lactoylglutathione lyase-related enzyme, vicinal oxygen chelate (VOC) family	VOC	NA	R	General function prediction only		NA	NA
B4_00049	B4_1			OG0005700	Chromosome	NOT	35131	35374	1	NA	NA	NA	NA	NA	NA	NA	NA	NA	NA		NA	NA
B4_00050	B4_1			OG0001369	Chromosome	NOT	35389	36580	1	NA	NA	NA	COG2081	R	Predicted flavoprotein YhiN	YhiN	NA	R	General function prediction only		NA	NA
B4_00051	B4_1			OG0003035	Chromosome	NOT	36576	37173	-1	GST, gst	glutathione S-transferase [EC:2.5.1.18]	K00799	COG0625	O	Glutathione S-transferase	GstA	NA	O	Posttranslational modification, protein turnover, chaperones		NA	NA
B4_00052	B4_1			OG0000953	Chromosome	NOT	37254	38283	-1	holA	DNA polymerase III subunit delta [EC:2.7.7.7]	K02340	COG1466	L	DNA polymerase III, delta subunit	HolA	NA	L	Replication, recombination and repair		NA	NA
B4_00053	B4_1			OG0002185	Chromosome	Pseudo9874	38279	38771	-1	lptE, rlpB	LPS-assembly lipoprotein	K03643	COG5468	S	Predicted lipoprotein involved in lipopolysaccharide assembly	NA	NA	S	Function unknown		NA	NA
B4_00054	B4_1			OG0007394	Chromosome	Pseudo9874	38757	39744	-1	NA	NA	NA	COG0495	J	Leucyl-tRNA synthetase	LeuS	Aminoacyl-tRNA synthetases	J	Translation, ribosomal structure and biogenesis		NA	NA
B4_00055	B4_1			OG0000661	Chromosome	Pseudo9874	39737	41483	-1	LARS, leuS	leucyl-tRNA synthetase [EC:6.1.1.4]	K01869	COG0495	J	Leucyl-tRNA synthetase	LeuS	Aminoacyl-tRNA synthetases	J	Translation, ribosomal structure and biogenesis		NA	NA
B4_00056	B4_1			OG0001656	Chromosome	NOT	41555	42038	-1	NA	NA	NA	NA	NA	NA	NA	NA	NA	NA		NA	NA
B4_00057	B4_1			OG0000282	Chromosome	NOT	42320	43328	1	ompU	outer membrane protein OmpU	K08720	NA	NA	NA	NA	NA	NA	NA		NA	NA
B4_00058	B4_1			OG0001370	Chromosome	NOT	43430	43898	1	yggS, PROSC	PLP dependent protein	K06997	COG0325	H	Pyridoxal 5'-phosphate homeostasis protein YggS, UPF0001 family	YggS	NA	H	Coenzyme transport and metabolism		NA	NA
B4_00059	B4_1				Chromosome	NOT	43897	44089	1	yggS, PROSC	PLP dependent protein	K06997	COG0325	H	Pyridoxal 5'-phosphate homeostasis protein YggS, UPF0001 family	YggS	NA	H	Coenzyme transport and metabolism		NA	NA
B4_00060	B4_1			OG0002186	Chromosome	NOT	44072	44573	-1	NA	NA	NA	COG3786	M	L,D-peptidoglycan transpeptidase YkuD, ErfK/YbiS/YcfS/YnhG family	NA	NA	M	Cell wall/membrane/envelope biogenesis		NA	NA
B4_00061	B4_1			OG0001657	Chromosome	NOT	44569	45664	-1	ribA, RIB1	GTP cyclohydrolase II [EC:3.5.4.25]	K01497	COG0807	H	GTP cyclohydrolase II	RibA	Riboflavin/FAD biosynthesis	H	Coenzyme transport and metabolism		NA	NA
B4_00062	B4_1			OG0001150	Chromosome	NOT	45824	46511	1	NA	NA	NA	COG0745	TK	DNA-binding response regulator, OmpR family, contains REC and winged-helix (wHTH) domain	OmpR	NA	T	Signal transduction mechanisms		NA	NA
B4_00063	B4_1			OG0006422	Chromosome	NOT	46692	46992	-1	NA	NA	NA	NA	NA	NA	NA	NA	NA	NA		NA	NA
B4_00064	B4_1			OG0001974	Chromosome	NOT	47144	47933	1	E3.1.11.2, xthA	exodeoxyribonuclease III [EC:3.1.11.2]	K01142	COG0708	L	Exonuclease III	XthA	NA	L	Replication, recombination and repair		NA	NA
B4_00065	B4_1			OG0001975	Chromosome	NOT	48019	48937	1	ybbN	putative thioredoxin	K05838	COG3118	O	Chaperedoxin CnoX, contains thioredoxin-like and TPR-like domains, YbbN/TrxSC family	CnoX	NA	O	Posttranslational modification, protein turnover, chaperones		NA	NA
B4_00066	B4_1			OG0001976	Chromosome	NOT	48967	49606	1	K07157	uncharacterized protein	K07157	COG2802	S	Uncharacterized conserved protein, LON_N-like domain, ASCH/PUA-like superfamily	LON/PUA	NA	S	Function unknown		NA	NA
B4_00067	B4_1			OG0002469	Chromosome	NOT	49602	49788	1	K09791	uncharacterized protein	K09791	COG2835	J	RNA methyltransferase activator Trm112/YbaR	Trm112	NA	J	Translation, ribosomal structure and biogenesis		NA	NA
B4_00068	B4_1			OG0000954	Chromosome	NOT	49784	51047	-1	ubiH	2-octaprenyl-6-methoxyphenol hydroxylase [EC:1.14.13.-]	K03185	COG0654	HC	2-polyprenyl-6-methoxyphenol hydroxylase and related FAD-dependent oxidoreductases	UbiH	Ubiquinone biosynthesis	H	Coenzyme transport and metabolism		NA	NA
B4_00069	B4_1			OG0001371	Chromosome	NOT	51097	52426	1	NA	NA	NA	COG0154	J	Asp-tRNAAsn/Glu-tRNAGln amidotransferase A subunit or related amidase	GatA	Aminoacyl-tRNA synthetases	J	Translation, ribosomal structure and biogenesis		NA	NA
B4_00070	B4_1			OG0000955	Chromosome	NOT	52535	53717	1	NA	NA	NA	COG0436	E	Aspartate/methionine/tyrosine aminotransferase	AspB	Isoleucine, leucine, valine biosynthesis	E	Amino acid transport and metabolism		NA	NA
B4_00071	B4_1			OG0000816	Chromosome	NOT	53731	56659	1	ftsK, spoIIIE	DNA segregation ATPase FtsK/SpoIIIE, S-DNA-T family	K03466	COG1674	D	DNA segregation ATPase FtsK/SpoIIIE or related protein	FtsK	NA	D	Cell cycle control, cell division, chromosome partitioning		NA	NA
B4_00072	B4_1			OG0001658	Chromosome	NOT	56698	57295	1	lolA	outer membrane lipoprotein carrier protein	K03634	COG2834	M	Outer membrane lipoprotein-sorting protein	LolA	NA	M	Cell wall/membrane/envelope biogenesis		NA	NA
B4_00073	B4_1			OG0001151	Chromosome	NOT	57311	57893	-1	NA	NA	NA	COG4764	R	Predicted transglycosylase, contains SLT domain	SLT	NA	R	General function prediction only		NA	NA
B4_00074	B4_1			OG0002766	Chromosome	NOT	57953	58835	-1	K24180	K24180	K24180	COG0679	R	Predicted permease, AEC (auxin efflux carrier) family	YfdV	NA	R	General function prediction only		NA	NA
B4_00075	B4_1			OG0001372	Chromosome	NOT	58861	59242	1	hspQ	heat shock protein HspQ	K11940	COG3785	O	Heat shock protein HspQ	HspQ	NA	O	Posttranslational modification, protein turnover, chaperones		NA	NA
B4_00076	B4_1			OG0000662	Chromosome	NOT	59408	60851	-1	NA	NA	NA	COG0405	E	Gamma-glutamyltranspeptidase	Ggt	NA	E	Amino acid transport and metabolism		NA	NA
B4_00077	B4_1			OG0001373	Chromosome	NOT	61065	61542	-1	rsbW	serine/threonine-protein kinase RsbW [EC:2.7.11.1]	K04757	COG2172	T	Anti-sigma regulatory factor (Ser/Thr protein kinase)	RsbW	NA	T	Signal transduction mechanisms		NA	NA
B4_00078	B4_1			OG0001374	Chromosome	NOT	61538	61877	-1	rsbV	anti-sigma B factor antagonist	K04749	COG1366	T	Anti-anti-sigma regulatory factor (antagonist of anti-sigma factor)	SpoIIAA	NA	T	Signal transduction mechanisms		NA	NA
B4_00079	B4_1			OG0001375	Chromosome	NOT	61979	62984	1	E2.3.1.9, atoB	acetyl-CoA C-acetyltransferase [EC:2.3.1.9]	K00626	COG0183	I	Acetyl-CoA acetyltransferase	PaaJ	Fatty acid biosynthesis	I	Lipid transport and metabolism		NA	NA
B4_00080	B4_1			OG0001376	Chromosome	Pseudo9900	63059	63701	1	msrC	L-methionine (R)-S-oxide reductase [EC:1.8.4.14]	K08968	COG1956	VT	GAF domain-containing protein, putative methionine-R-sulfoxide reductase	MsrC	NA	V	Defense mechanisms		NA	NA
B4_00081	B4_1			OG0003237	Chromosome	NOT	63811	64093	-1	NA	NA	NA	COG3326	S	Uncharacterized membrane protein YsdA, DUF1294 family	YsdA	NA	S	Function unknown		NA	NA
B4_00082	B4_1			OG0002550	Chromosome	NOT	64778	65402	1	NA	NA	NA	COG1280	E	Threonine/homoserine/homoserine lactone efflux protein	RhtB	NA	E	Amino acid transport and metabolism		NA	NA
B4_00083	B4_1			OG0000379	Chromosome	NOT	65406	65787	1	NA	NA	NA	COG3791	S	Uncharacterized conserved protein	NA	NA	S	Function unknown		NA	NA
B4_00084	B4_1			OG0000244	Chromosome	Pseudo9903	65802	66342	1	NA	NA	NA	COG0404	E	Glycine cleavage system protein T (aminomethyltransferase)	GcvT	Glycine cleavage	E	Amino acid transport and metabolism		NA	NA
B4_00085	B4_1			OG0000244	Chromosome	Pseudo9903	66338	68249	1	NA	NA	NA	COG0404	E	Glycine cleavage system protein T (aminomethyltransferase)	GcvT	Glycine cleavage	E	Amino acid transport and metabolism		NA	NA
B4_00086	B4_1			OG0002549	Chromosome	NOT	68267	68744	1	NA	NA	NA	COG1917	R	Cupin domain protein related to quercetin dioxygenase	QdoI	NA	R	General function prediction only		NA	NA
B4_00087	B4_1			OG0002767	Chromosome	NOT	68765	69800	1	NA	NA	NA	COG0604	CR	NADPH:quinone reductase or related Zn-dependent oxidoreductase	Qor	NA	C	Energy production and conversion		NA	NA
B4_00088	B4_1			OG0002785	Chromosome	NOT	69812	70706	1	NA	NA	NA	COG2040	E	Homocysteine/selenocysteine methylase (S-methylmethionine-dependent)	MHT1	NA	E	Amino acid transport and metabolism		NA	NA
B4_00089	B4_1			OG0002671	Chromosome	NOT	70715	71699	1	NA	NA	NA	COG4977	K	Transcriptional regulator GlxA, contains an amidase domain and an AraC-type DNA-binding HTH domain	GlxA	NA	K	Transcription		NA	NA
B4_00090	B4_1			OG0000122	Chromosome	Pseudo9912	71788	72313	1	NA	NA	NA	COG0404	E	Glycine cleavage system protein T (aminomethyltransferase)	GcvT	Glycine cleavage	E	Amino acid transport and metabolism		NA	NA
B4_00091	B4_1			OG0000122	Chromosome	Pseudo9912	72309	74241	1	NA	NA	NA	COG0404	E	Glycine cleavage system protein T (aminomethyltransferase)	GcvT	Glycine cleavage	E	Amino acid transport and metabolism		NA	NA
B4_00092	B4_1			OG0000183	Chromosome	NOT	74402	75308	1	rarD	chloramphenicol-sensitive protein RarD	K05786	COG2962	R	Membrane protein RarD, contains two EamA domains, drug/metabolite transporter family	RarD	NA	R	General function prediction only		NA	NA
B4_00093	B4_1			OG0002548	Chromosome	NOT	75298	76009	-1	NA	NA	NA	COG2755	DI	Lysophospholipase L1 or related esterase. Includes spore coat protein LipC/YcsK	TesA	NA	D	Cell cycle control, cell division, chromosome partitioning		NA	NA
B4_00094	B4_1			OG0002670	Chromosome	NOT	76011	76422	-1	NA	NA	NA	NA	NA	NA	NA	NA	NA	NA		NA	NA
B4_00095	B4_1			OG0001977	Chromosome	NOT	76556	77165	1	rluA	tRNA pseudouridine32 synthase / 23S rRNA pseudouridine746 synthase [EC:5.4.99.28 5.4.99.29]	K06177	COG0564	J	Pseudouridine synthase RluA, 23S rRNA- or tRNA-specific	RluA	23S rRNA modification	J	Translation, ribosomal structure and biogenesis		NA	NA
B4_00096	B4_1			OG0002916	Chromosome	NOT	77167	77359	-1	NA	NA	NA	NA	NA	NA	NA	NA	NA	NA		NA	NA
B4_00097	B4_1			OG0002844	Chromosome	NOT	77463	78156	1	NA	NA	NA	COG2378	K	Predicted DNA-binding transcriptional regulator YobV, contains HTH and WYL domains	YobV	NA	K	Transcription		NA	NA
B4_00098	B4_1			OG0001110	Chromosome	Pseudo9923;Pseudo9924	78274	78577	1	NA	NA	NA	NA	NA	NA	NA	NA	NA	NA		NA	NA
B4_00099	B4_1			OG0001110	Chromosome	Pseudo9923;Pseudo9924	78573	78945	1	TC.OOP	OmpA-OmpF porin, OOP family	K03286	COG2885	M	Outer membrane protein OmpA and related peptidoglycan-associated (lipo)proteins	OmpA	NA	M	Cell wall/membrane/envelope biogenesis		NA	NA
B4_00100	B4_1			OG0000802	Chromosome	NOT	79079	79622	1	chrR, NQR	chromate reductase, NAD(P)H dehydrogenase (quinone)	K19784	COG0431	C	NAD(P)H-dependent FMN reductase	SsuE	NA	C	Energy production and conversion		NA	NA
B4_00101	B4_1			OG0002990	Chromosome	NOT	79874	80354	-1	NA	NA	NA	COG0456	J	Ribosomal protein S18 acetylase RimI and related acetyltransferases	RimI	NA	J	Translation, ribosomal structure and biogenesis		NA	NA
B4_00102	B4_1			OG0000801	Chromosome	NOT	80350	81385	-1	NA	NA	NA	COG0665	E	Glycine/D-amino acid oxidase (deaminating)	DadA	NA	E	Amino acid transport and metabolism		NA	NA
B4_00103	B4_1			OG0000800	Chromosome	NOT	81440	82106	1	mnmC	tRNA 5-methylaminomethyl-2-thiouridine biosynthesis bifunctional protein [EC:2.1.1.61 1.5.-.-]	K15461	COG4121	J	tRNA U34 5-methylaminomethyl-2-thiouridine-forming methyltransferase MnmC	MnmC	tRNA modification	J	Translation, ribosomal structure and biogenesis		NA	NA
B4_00104	B4_1			OG0000919	Chromosome	NOT	82102	82972	1	sam	S-adenosylmethionine uptake transporter	K15270	COG0697	GER	Permease of the drug/metabolite transporter (DMT) superfamily	RhaT	NA	G	Carbohydrate transport and metabolism		NA	NA
B4_00105	B4_1			OG0000423	Chromosome	NOT	82945	84919	-1	slt	soluble lytic murein transglycosylase [EC:4.2.2.-]	K08309	COG0741	M	Soluble lytic murein transglycosylase or regulatory protein s ( may contain LysM/invasin domain)	MltE	NA	M	Cell wall/membrane/envelope biogenesis		NA	NA
B4_00106	B4_1			OG0001109	Chromosome	NOT	85053	85926	1	dapA	4-hydroxy-tetrahydrodipicolinate synthase [EC:4.3.3.7]	K01714	COG0329	EM	4-hydroxy-tetrahydrodipicolinate synthase/N-acetylneuraminate lyase	DapA	Lysine biosynthesis	E	Amino acid transport and metabolism		NA	NA
B4_00107	B4_1			OG0003423	Chromosome	NOT	85963	86845	-1	rpoE	RNA polymerase sigma-70 factor, ECF subfamily	K03088	COG1595	K	DNA-directed RNA polymerase specialized sigma subunit, sigma24 family	RpoE	RNA polymerase	K	Transcription		NA	NA
B4_00108	B4_1			OG0003742	Chromosome	NOT	86841	87303	-1	NA	NA	NA	COG2128	P	Alkylhydroperoxidase family enzyme, contains CxxC motif	YciW	NA	P	Inorganic ion transport and metabolism		NA	NA
B4_00109	B4_1			OG0001609	Chromosome	NOT	87408	88296	-1	soeC	sulfite dehydrogenase (quinone) subunit SoeC	K21309	COG3302	C	DMSO reductase anchor subunit DmsC	DmsC	NA	C	Energy production and conversion		NA	NA
B4_00110	B4_1			OG0000705	Chromosome	Pseudo9934	88295	89060	-1	soeB	sulfite dehydrogenase (quinone) subunit SoeB	K21308	COG0437	C	Fe-S-cluster-containing dehydrogenase component (DMSO reductase)	HybA	NA	C	Energy production and conversion		NA	NA
B4_00111	B4_1			OG0000422	Chromosome	Pseudo9934	89056	90430	-1	soeA	sulfite dehydrogenase (quinone) subunit SoeA [EC:1.8.5.6]	K21307	COG0243	C	Anaerobic selenocysteine-containing dehydrogenase	BisC	NA	C	Energy production and conversion		NA	NA
B4_00112	B4_1			OG0000422	Chromosome	Pseudo9934	90411	91872	-1	soeA	sulfite dehydrogenase (quinone) subunit SoeA [EC:1.8.5.6]	K21307	COG0243	C	Anaerobic selenocysteine-containing dehydrogenase	BisC	NA	C	Energy production and conversion		NA	NA
B4_00113	B4_1			OG0002623	Chromosome	NOT	91884	92967	-1	ackA	acetate kinase [EC:2.7.2.1]	K00925	COG0282	C	Acetate kinase	AckA	NA	C	Energy production and conversion		NA	NA
B4_00114	B4_1			OG0003893	Chromosome	NOT	92963	93896	-1	NA	NA	NA	COG0280	C	Phosphotransacetylase (includes Pta, EutD and phosphobutyryltransferase)	Pta	NA	C	Energy production and conversion		NA	NA
B4_00115	B4_1			OG0000233	Chromosome	NOT	94013	95783	-1	xsc	sulfoacetaldehyde acetyltransferase [EC:2.3.3.15]	K03852	COG0028	EH	Acetolactate synthase large subunit or other thiamine pyrophosphate-requiring enzyme	IlvB	Isoleucine, leucine, valine biosynthesis	E	Amino acid transport and metabolism		NA	NA
B4_00116	B4_1			OG0001108	Chromosome	NOT	95909	97370	-1	K00375	GntR family transcriptional regulator / MocR family aminotransferase	K00375	COG1167	KE	DNA-binding transcriptional regulator, MocR family, contains an aminotransferase domain	ARO8	Lysine biosynthesis	K	Transcription		NA	NA
B4_00117	B4_1			OG0001908	Chromosome	NOT	97505	97814	1	NA	NA	NA	COG0640	K	DNA-binding transcriptional regulator, ArsR family	ArsR	NA	K	Transcription		NA	NA
B4_00118	B4_1			OG0002316	Chromosome	NOT	97806	98838	1	K07089	uncharacterized protein	K07089	COG0701	S	Uncharacterized membrane protein YraQ, UPF0718 family	YraQ	NA	S	Function unknown		NA	NA
B4_00119	B4_1			OG0002661	Chromosome	NOT	98893	99283	-1	NA	NA	NA	NA	NA	NA	NA	NA	NA	NA		NA	NA
B4_00120	B4_1			OG0001907	Chromosome	NOT	99334	100096	-1	K09987	uncharacterized protein	K09987	COG3820	S	Uncharacterized conserved protein, DUF1013 family	NA	NA	S	Function unknown		NA	NA
B4_00121	B4_1			OG0001608	Chromosome	NOT	100226	100856	1	RNASET2	ribonuclease T2 [EC:4.6.1.19]	K01166	COG3719	J	Ribonuclease I	RnaI	NA	J	Translation, ribosomal structure and biogenesis		NA	NA
B4_00122	B4_1			OG0003290	Chromosome	NOT	100852	101341	-1	NA	NA	NA	NA	NA	NA	NA	NA	NA	NA		NA	NA
B4_00123	B4_1			OG0002863	Chromosome	NOT	101630	102230	-1	NA	NA	NA	NA	NA	NA	NA	NA	NA	NA		NA	NA
B4_00124	B4_1			OG0001906	Chromosome	NOT	102254	102890	-1	recR	recombination protein RecR	K06187	COG0353	L	Recombinational DNA repair protein RecR	RecR	NA	L	Replication, recombination and repair		NA	NA
B4_00125	B4_1			OG0001905	Chromosome	NOT	102910	103255	-1	K09747	uncharacterized protein	K09747	COG0718	K	DNA-binding nucleoid-associated protein YbaB/EfbC	YbaB	NA	K	Transcription		NA	NA
B4_00126	B4_1			OG0001327	Chromosome	Pseudo9949	103409	104594	-1	NA	NA	NA	COG2812	L	DNA polymerase III, gamma/tau subunits	DnaX	NA	L	Replication, recombination and repair		NA	NA
B4_00127	B4_1			OG0010864	Chromosome	Pseudo9949	104689	105172	-1	dnaX	DNA polymerase III subunit gamma/tau [EC:2.7.7.7]	K02343	COG2812	L	DNA polymerase III, gamma/tau subunits	DnaX	NA	L	Replication, recombination and repair		NA	NA
B4_00128	B4_1			OG0002150	Chromosome	NOT	105342	105846	1	NA	NA	NA	COG2453	T	Protein-tyrosine phosphatase	CDC14	NA	T	Signal transduction mechanisms		NA	NA
B4_00129	B4_1			OG0002762	Chromosome	NOT	105847	106255	-1	NA	NA	NA	NA	NA	NA	NA	NA	NA	NA		NA	NA
B4_00130	B4_1			OG0002452	Chromosome	NOT	106723	107581	1	NA	NA	NA	COG4757	R	Predicted alpha/beta hydrolase	NA	NA	R	General function prediction only		NA	NA
B4_00131	B4_1			OG0002804	Chromosome	NOT	107614	108643	-1	rsgA, engC	ribosome biogenesis GTPase / thiamine phosphate phosphatase [EC:3.6.1.- 3.1.3.100]	K06949	COG1162	J	Ribosome biogenesis GTPase RsgA	RsgA	NA	J	Translation, ribosomal structure and biogenesis		NA	NA
B4_00132	B4_1			OG0000123	Chromosome	Pseudo9956	108957	109539	-1	NA	NA	NA	COG0737	FV	2',3'-cyclic-nucleotide 2'-phosphodiesterase/5'- or 3'-nucleotidase, 5'-nucleotidase family	UshA	NA	F	Nucleotide transport and metabolism		NA	NA
B4_00133	B4_1			OG0000123	Chromosome	Pseudo9956	109535	110831	-1	cpdB	2',3'-cyclic-nucleotide 2'-phosphodiesterase / 3'-nucleotidase [EC:3.1.4.16 3.1.3.6]	K01119	COG0737	FV	2',3'-cyclic-nucleotide 2'-phosphodiesterase/5'- or 3'-nucleotidase, 5'-nucleotidase family	UshA	NA	F	Nucleotide transport and metabolism		NA	NA
B4_00134	B4_1			OG0006185	Chromosome	Pseudo9961	111014	111443	1	NA	NA	NA	COG2816	F	NADH pyrophosphatase NudC, Nudix superfamily	NPY1	NA	F	Nucleotide transport and metabolism		NA	NA
B4_00135	B4_1			OG0001326	Chromosome	Pseudo9962	111574	111973	1	E3.6.1.22, NUDT12, nudC	NAD+ diphosphatase [EC:3.6.1.22]	K03426	COG2816	F	NADH pyrophosphatase NudC, Nudix superfamily	NPY1	NA	F	Nucleotide transport and metabolism		NA	NA
B4_00136	B4_1			OG0001904	Chromosome	NOT	112011	112479	1	NA	NA	NA	NA	NA	NA	NA	NA	NA	NA		NA	NA
B4_00137	B4_1			OG0000622	Chromosome	NOT	112468	112981	1	NA	NA	NA	COG1247	E	L-amino acid N-acyltransferase MnaT	MnaT	NA	E	Amino acid transport and metabolism		NA	NA
B4_00138	B4_1			OG0003683	Chromosome	NOT	113211	113571	1	cpt	chloramphenicol 3-O phosphotransferase [EC:2.7.1.-]	K18554	COG3896	V	Chloramphenicol 3-O-phosphotransferase	NA	NA	V	Defense mechanisms		NA	NA
B4_00139	B4_1			OG0001325	Chromosome	NOT	113577	114411	-1	pheA2	prephenate dehydratase [EC:4.2.1.51]	K04518	COG0077	E	Prephenate dehydratase	PheA2	Aromatic amino acid biosynthesis	E	Amino acid transport and metabolism		NA	NA
B4_00140	B4_1			OG0001607	Chromosome	NOT	114531	115044	1	CYC	cytochrome c	K08738	COG3474	C	Cytochrome c2	Cyc7	NA	C	Energy production and conversion		NA	NA
B4_00141	B4_1			OG0000517	Chromosome	NOT	115215	117159	1	NA	NA	NA	COG4166	E	ABC-type oligopeptide transport system, periplasmic component	OppA	NA	E	Amino acid transport and metabolism		NA	NA
B4_00142	B4_1			OG0001107	Chromosome	NOT	117165	118251	1	yejB	microcin C transport system permease protein	K13894	COG4174	Q	ABC-type microcin C transport system, permease component YejB	YejB	NA	Q	Secondary metabolites biosynthesis, transport and catabolism		NA	NA
B4_00143	B4_1			OG0001324	Chromosome	NOT	118231	119356	1	yejE	microcin C transport system permease protein	K13895	COG4239	Q	ABC-type microcin C transport system, permease component YejE	YejE	NA	Q	Secondary metabolites biosynthesis, transport and catabolism		NA	NA
B4_00144	B4_1			OG0000250	Chromosome	NOT	119352	120930	1	yejF	microcin C transport system ATP-binding protein	K13896	COG4172	Q	ABC-type microcin C transport system, duplicated ATPase component YejF	YejF	NA	Q	Secondary metabolites biosynthesis, transport and catabolism		NA	NA
B4_00145	B4_1			OG0002149	Chromosome	NOT	120953	122882	-1	NA	NA	NA	COG0480	J	Translation elongation factor EF-G, a GTPase	FusA	Translation factors	J	Translation, ribosomal structure and biogenesis		NA	NA
B4_00146	B4_1			OG0001903	Chromosome	NOT	123095	124451	-1	hemN, hemZ	oxygen-independent coproporphyrinogen III oxidase [EC:1.3.98.3]	K02495	COG0635	H	Coproporphyrinogen-III oxidase HemN (oxygen-independent) or related Fe-S oxidoreductase	HemN	Heme biosynthesis	H	Coenzyme transport and metabolism		NA	NA
B4_00147	B4_1			OG0001323	Chromosome	Pseudo9977;Pseudo9979	124512	124878	1	NA	NA	NA	COG0664	T	cAMP-binding domain of CRP or a regulatory subunit of cAMP-dependent protein kinases	Crp	NA	T	Signal transduction mechanisms		NA	NA
B4_00148	B4_1			OG0001323	Chromosome	Pseudo9977;Pseudo9979	124874	125255	1	NA	NA	NA	COG0664	T	cAMP-binding domain of CRP or a regulatory subunit of cAMP-dependent protein kinases	Crp	NA	T	Signal transduction mechanisms		NA	NA
B4_00149	B4_1			OG0002872	Chromosome	NOT	125329	125584	1	NA	NA	NA	COG2261	R	Uncharacterized membrane protein YeaQ/YmgE, transglycosylase-associated protein family	YeaQ	NA	R	General function prediction only		NA	NA
B4_00150	B4_1			OG0001606	Chromosome	Pseudo9980;Pseudo9982	125631	125997	-1	NA	NA	NA	COG0589	T	Nucleotide-binding universal stress protein, UspA family	UspA	NA	T	Signal transduction mechanisms		NA	NA
B4_00151	B4_1			OG0001606	Chromosome	Pseudo9980;Pseudo9982	125993	126470	-1	NA	NA	NA	COG0589	T	Nucleotide-binding universal stress protein, UspA family	UspA	NA	T	Signal transduction mechanisms		NA	NA
B4_00152	B4_1			OG0001605	Chromosome	NOT	126665	128273	1	ccoN	cytochrome c oxidase cbb3-type subunit I [EC:1.9.3.1]	K00404	COG3278	C	Cbb3-type cytochrome oxidase, subunit 1	CcoN	NA	C	Energy production and conversion		NA	NA
B4_00153	B4_1			OG0002148	Chromosome	NOT	128286	129015	1	ccoO	cytochrome c oxidase cbb3-type subunit II	K00405	COG2993	C	Cbb3-type cytochrome oxidase, cytochrome c subunit FixO	CcoO	NA	C	Energy production and conversion		NA	NA
B4_00154	B4_1			OG0002315	Chromosome	NOT	129026	129212	1	ccoQ	cytochrome c oxidase cbb3-type subunit IV	K00407	COG4736	C	Cbb3-type cytochrome oxidase, subunit 3	CcoQ	NA	C	Energy production and conversion		NA	NA
B4_00155	B4_1			OG0000918	Chromosome	NOT	129208	130072	1	ccoP	cytochrome c oxidase cbb3-type subunit III	K00406	COG2010	C	Cytochrome c, mono- and diheme variants	CccA	NA	C	Energy production and conversion		NA	NA
B4_00156	B4_1			OG0002996	Chromosome	NOT	130224	130383	-1	NA	NA	NA	NA	NA	NA	NA	NA	NA	NA		NA	NA
B4_00157	B4_1			OG0000390	Chromosome	NOT	130483	131359	1	gcvA	LysR family transcriptional regulator, glycine cleavage system transcriptional activator	K03566	COG0583	K	DNA-binding transcriptional regulator, LysR family	LysR	NA	K	Transcription		NA	NA
B4_00158	B4_1			OG0001604	Chromosome	NOT	131462	132890	1	NA	NA	NA	COG0348	C	Polyferredoxin NapH	NapH	NA	C	Energy production and conversion		NA	NA
B4_00159	B4_1			OG0002314	Chromosome	NOT	132892	133351	1	NA	NA	NA	COG5456	P	Nitrogen fixation protein FixH	FixH	NA	P	Inorganic ion transport and metabolism		NA	NA
B4_00160	B4_1			OG0001902	Chromosome	NOT	133355	135533	1	NA	NA	NA	COG2217	P	Cation-transporting P-type ATPase	ZntA	NA	P	Inorganic ion transport and metabolism		NA	NA
B4_00161	B4_1			OG0002313	Chromosome	NOT	135538	135697	1	NA	NA	NA	COG3197	O	Cytochrome oxidase maturation protein, CcoS/FixS family	FixS	NA	O	Posttranslational modification, protein turnover, chaperones		NA	NA
B4_00162	B4_1			OG0001901	Chromosome	NOT	135786	135984	1	secE	preprotein translocase subunit SecE	K03073	COG0690	U	Preprotein translocase subunit SecE	SecE	NA	U	Intracellular trafficking, secretion, and vesicular transport		NA	NA
B4_00163	B4_1			OG0001106	Chromosome	NOT	136208	136742	1	nusG	transcription termination/antitermination protein NusG	K02601	COG0250	K	Transcription termination/antitermination protein NusG	NusG	NA	K	Transcription		NA	NA
B4_00164	B4_1			OG0004778	Chromosome	NOT	136871	138020	1	NA	NA	NA	COG1304	CIR	FMN-dependent dehydrogenase, includes L-lactate dehydrogenase and type II isopentenyl diphosphate isomerase	LldD	Isoprenoid biosynthesis	C	Energy production and conversion		NA	NA
B4_00165	B4_1			OG0005003	Chromosome	NOT	138250	138724	-1	NA	NA	NA	COG0758	L	Predicted Rossmann fold nucleotide-binding protein DprA/Smf involved in DNA uptake	Smf	NA	L	Replication, recombination and repair		NA	NA
B4_00166	B4_1			OG0001603	Chromosome	NOT	139090	139540	1	RP-L11, MRPL11, rplK	large subunit ribosomal protein L11	K02867	COG0080	J	Ribosomal protein L11	RplK	Ribosome 50S subunit	J	Translation, ribosomal structure and biogenesis		NA	NA
B4_00167	B4_1			OG0001602	Chromosome	NOT	139541	140240	1	RP-L1, MRPL1, rplA	large subunit ribosomal protein L1	K02863	COG0081	J	Ribosomal protein L1	RplA	Ribosome 50S subunit	J	Translation, ribosomal structure and biogenesis		NA	NA
B4_00168	B4_1			OG0004546	Chromosome	NOT	140295	141267	-1	NA	NA	NA	COG3173	R	Predicted kinase, aminoglycoside phosphotransferase (APT) family	YcbJ	NA	R	General function prediction only		NA	NA
B4_00169	B4_1			OG0005571	Chromosome	NOT	141360	143109	-1	NA	NA	NA	COG1368	M	Phosphoglycerol transferase MdoB/OpgB, AlkP superfamily	MdoB	NA	M	Cell wall/membrane/envelope biogenesis		NA	NA
B4_00170	B4_1			OG0001601	Chromosome	NOT	143572	144091	1	RP-L10, MRPL10, rplJ	large subunit ribosomal protein L10	K02864	COG0244	J	Ribosomal protein L10	RplJ	Ribosome 50S subunit	J	Translation, ribosomal structure and biogenesis		NA	NA
B4_00171	B4_1			OG0001600	Chromosome	NOT	144170	144548	1	RP-L7, MRPL12, rplL	large subunit ribosomal protein L7/L12	K02935	COG0222	J	Ribosomal protein L7/L12	RplL	Ribosome 50S subunit	J	Translation, ribosomal structure and biogenesis		NA	NA
B4_00172	B4_1			OG0000917	Chromosome	NOT	144798	148935	1	rpoB	DNA-directed RNA polymerase subunit beta [EC:2.7.7.6]	K03043	COG0085	K	DNA-directed RNA polymerase, beta subunit/140 kD subunit	RpoB	RNA polymerase	K	Transcription		NA	NA
B4_00173	B4_1			OG0006184	Chromosome	NOT	148938	149127	1	NA	NA	NA	NA	NA	NA	NA	NA	NA	NA		NA	NA
B4_00174	B4_1			OG0000916	Chromosome	NOT	149150	153392	1	rpoC	DNA-directed RNA polymerase subunit beta' [EC:2.7.7.6]	K03046	COG0211	J	Ribosomal protein L27	RpmA	Ribosome 50S subunit	J	Translation, ribosomal structure and biogenesis		NA	NA
B4_00175	B4_1			OG0005570	Chromosome	Pseudo9998	153617	154124	1	NA	NA	NA	NA	NA	NA	NA	NA	NA	NA		NA	NA
B4_00176	B4_1			OG0005570	Chromosome	Pseudo9998	154120	154972	1	NA	NA	NA	NA	NA	NA	NA	NA	NA	NA		NA	NA
B4_00177	B4_1			OG0001599	Chromosome	Pseudo10000	155079	155949	1	sam	S-adenosylmethionine uptake transporter	K15270	COG0697	GER	Permease of the drug/metabolite transporter (DMT) superfamily	RhaT	NA	G	Carbohydrate transport and metabolism		NA	NA
B4_00178	B4_1			OG0002585	Chromosome	Pseudo10000;Pseudo10001	155933	156248	-1	NA	NA	NA	NA	NA	NA	NA	NA	NA	NA		NA	NA
B4_00179	B4_1			OG0002585	Chromosome	Pseudo10000;Pseudo10001	156244	156748	-1	NA	NA	NA	NA	NA	NA	NA	NA	NA	NA		NA	NA
B4_00180	B4_1			OG0001598	Chromosome	NOT	157141	157513	1	RP-S12, MRPS12, rpsL	small subunit ribosomal protein S12	K02950	COG0048	J	Ribosomal protein S12	RpsL	Ribosome 30S subunit	J	Translation, ribosomal structure and biogenesis		NA	NA
B4_00181	B4_1			OG0001597	Chromosome	NOT	157528	157999	1	RP-S7, MRPS7, rpsG	small subunit ribosomal protein S7	K02992	COG0049	J	Ribosomal protein S7	RpsG	Ribosome 30S subunit	J	Translation, ribosomal structure and biogenesis		NA	NA
B4_00182	B4_1			OG0000799	Chromosome	NOT	158017	160135	1	fusA, GFM, EFG	elongation factor G	K02355	COG0480	J	Translation elongation factor EF-G, a GTPase	FusA	Translation factors	J	Translation, ribosomal structure and biogenesis		NA	NA
B4_00183	B4_1			OG0000067	Chromosome	NOT	160195	161371	1	tuf, TUFM	elongation factor Tu	K02358	COG0050	J	Translation elongation factor EF-Tu, a GTPase	TufA	Translation factors	J	Translation, ribosomal structure and biogenesis		NA	NA
B4_00184	B4_1			OG0003782	Chromosome	NOT	161667	161847	1	NA	NA	NA	NA	NA	NA	NA	NA	NA	NA		NA	NA
B4_00185	B4_1			OG0005569	Chromosome	NOT	162035	163280	1	TC.KEF	monovalent cation:H+ antiporter-2, CPA2 family	K03455	COG1226	P	Voltage-gated potassium channel Kch	Kch	NA	P	Inorganic ion transport and metabolism		NA	NA
B4_00186	B4_1			OG0003892	Chromosome	NOT	163500	164550	-1	NA	NA	NA	COG1262	O	Formylglycine-generating enzyme, required for sulfatase activity, contains SUMF1/FGE domain	YfmG	NA	O	Posttranslational modification, protein turnover, chaperones		NA	NA
B4_00187	B4_1			OG0001948	Chromosome	NOT	164770	165085	1	RP-S10, MRPS10, rpsJ	small subunit ribosomal protein S10	K02946	COG0051	J	Ribosomal protein S10	RpsJ	Ribosome 30S subunit	J	Translation, ribosomal structure and biogenesis		NA	NA
B4_00188	B4_1			OG0001358	Chromosome	NOT	165135	165828	1	RP-L3, MRPL3, rplC	large subunit ribosomal protein L3	K02906	COG0087	J	Ribosomal protein L3	RplC	Ribosome 50S subunit	J	Translation, ribosomal structure and biogenesis		NA	NA
B4_00189	B4_1			OG0001949	Chromosome	NOT	165824	166442	1	RP-L4, MRPL4, rplD	large subunit ribosomal protein L4	K02926	COG0088	J	Ribosomal protein L4	RplD	Ribosome 50S subunit	J	Translation, ribosomal structure and biogenesis		NA	NA
B4_00190	B4_1			OG0001950	Chromosome	NOT	166438	166735	1	RP-L23, MRPL23, rplW	large subunit ribosomal protein L23	K02892	COG0089	J	Ribosomal protein L23	RplW	Ribosome 50S subunit	J	Translation, ribosomal structure and biogenesis		NA	NA
B4_00191	B4_1			OG0004617	Chromosome	NOT	166731	167364	1	NA	NA	NA	NA	NA	NA	NA	NA	NA	NA		NA	NA
B4_00192	B4_1			OG0005699	Chromosome	NOT	167606	168539	1	NA	NA	NA	COG3119	P	Arylsulfatase A or related enzyme, AlkP superfamily	AslA	NA	P	Inorganic ion transport and metabolism		NA	NA
B4_00193	B4_1			OG0001359	Chromosome	NOT	168830	169673	1	RP-L2, MRPL2, rplB	large subunit ribosomal protein L2	K02886	COG0090	J	Ribosomal protein L2	RplB	Ribosome 50S subunit	J	Translation, ribosomal structure and biogenesis		NA	NA
B4_00194	B4_1			OG0002336	Chromosome	NOT	169676	169955	1	RP-S19, rpsS	small subunit ribosomal protein S19	K02965	COG0185	J	Ribosomal protein S19	RpsS	Ribosome 30S subunit	J	Translation, ribosomal structure and biogenesis		NA	NA
B4_00195	B4_1			OG0001951	Chromosome	NOT	169958	170339	1	RP-L22, MRPL22, rplV	large subunit ribosomal protein L22	K02890	COG0091	J	Ribosomal protein L22	RplV	Ribosome 50S subunit	J	Translation, ribosomal structure and biogenesis		NA	NA
B4_00196	B4_1			OG0000944	Chromosome	NOT	170338	171049	1	RP-S3, rpsC	small subunit ribosomal protein S3	K02982	COG0092	J	Ribosomal protein S3	RpsC	Ribosome 30S subunit	J	Translation, ribosomal structure and biogenesis		NA	NA
B4_00197	B4_1			OG0001639	Chromosome	NOT	171061	171475	1	RP-L16, MRPL16, rplP	large subunit ribosomal protein L16	K02878	COG0197	J	Ribosomal protein L16/L10AE	RplP	Ribosome 50S subunit	J	Translation, ribosomal structure and biogenesis		NA	NA
B4_00198	B4_1			OG0005282	Chromosome	NOT	171616	171916	1	NA	NA	NA	NA	NA	NA	NA	NA	NA	NA		NA	NA
B4_00199	B4_1			OG0001952	Chromosome	NOT	171925	172570	1	NA	NA	NA	COG5285	Q	Ectoine hydroxylase-related dioxygenase, phytanoyl-CoA dioxygenase (PhyH) family	PhyH	NA	Q	Secondary metabolites biosynthesis, transport and catabolism		NA	NA
B4_00200	B4_1			OG0000000	Chromosome	NOT	172519	173323	-1	K07497	putative transposase	K07497	COG2801	X	Transposase InsO and inactivated derivatives	Tra5	NA	X	Mobilome: prophages, transposons		NA	NA
B4_00201	B4_1			OG0000001	Chromosome	NOT	173349	173637	-1	K07497	putative transposase	K07497	COG2801	X	Transposase InsO and inactivated derivatives	Tra5	NA	X	Mobilome: prophages, transposons		NA	NA
NA	B4_1				NA	NA	172512	173682	NA	NA	NA	NA	NA	NA	NA	NA	NA	NA	NA		IS3_271	IS3
B4_00202	B4_1			OG0005130	Chromosome	NOT	173792	174575	1	K07124	uncharacterized protein	K07124	COG0300	R	Short-chain dehydrogenase	YqjQ	NA	R	General function prediction only		NA	NA
B4_00203	B4_1			OG0002462	Chromosome	NOT	174848	175055	1	RP-L29, rpmC	large subunit ribosomal protein L29	K02904	COG0255	J	Ribosomal protein L29	RpmC	Ribosome 50S subunit	J	Translation, ribosomal structure and biogenesis		NA	NA
B4_00204	B4_1			OG0001953	Chromosome	NOT	175059	175290	1	RP-S17, MRPS17, rpsQ	small subunit ribosomal protein S17	K02961	COG0186	J	Ribosomal protein S17	RpsQ	Ribosome 30S subunit	J	Translation, ribosomal structure and biogenesis		NA	NA
B4_00205	B4_1			OG0002174	Chromosome	NOT	175366	175735	1	RP-L14, MRPL14, rplN	large subunit ribosomal protein L14	K02874	COG0093	J	Ribosomal protein L14	RplN	Ribosome 50S subunit	J	Translation, ribosomal structure and biogenesis		NA	NA
B4_00206	B4_1			OG0002175	Chromosome	NOT	175737	176049	1	RP-L24, MRPL24, rplX	large subunit ribosomal protein L24	K02895	COG0198	J	Ribosomal protein L24	RplX	Ribosome 50S subunit	J	Translation, ribosomal structure and biogenesis		NA	NA
B4_00207	B4_1			OG0001954	Chromosome	NOT	176041	176602	1	RP-L5, MRPL5, rplE	large subunit ribosomal protein L5	K02931	COG0094	J	Ribosomal protein L5	RplE	Ribosome 50S subunit	J	Translation, ribosomal structure and biogenesis		NA	NA
B4_00208	B4_1			OG0002176	Chromosome	NOT	176621	176927	1	RP-S14, MRPS14, rpsN	small subunit ribosomal protein S14	K02954	COG0199	J	Ribosomal protein S14	RpsN	Ribosome 30S subunit	J	Translation, ribosomal structure and biogenesis		NA	NA
B4_00209	B4_1			OG0001640	Chromosome	NOT	176940	177333	1	RP-S8, rpsH	small subunit ribosomal protein S8	K02994	COG0096	J	Ribosomal protein S8	RpsH	Ribosome 30S subunit	J	Translation, ribosomal structure and biogenesis		NA	NA
B4_00210	B4_1			OG0001955	Chromosome	NOT	177344	177878	1	RP-L6, MRPL6, rplF	large subunit ribosomal protein L6	K02933	COG0097	J	Ribosomal protein L6P/L9E	RplF	Ribosome 50S subunit	J	Translation, ribosomal structure and biogenesis		NA	NA
B4_00211	B4_1			OG0001956	Chromosome	NOT	177889	178249	1	RP-L18, MRPL18, rplR	large subunit ribosomal protein L18	K02881	COG0256	J	Ribosomal protein L18	RplR	Ribosome 50S subunit	J	Translation, ribosomal structure and biogenesis		NA	NA
B4_00212	B4_1			OG0002177	Chromosome	NOT	178365	178944	1	RP-S5, MRPS5, rpsE	small subunit ribosomal protein S5	K02988	COG0098	J	Ribosomal protein S5	RpsE	Ribosome 30S subunit	J	Translation, ribosomal structure and biogenesis		NA	NA
B4_00213	B4_1			OG0002463	Chromosome	NOT	178956	179145	1	RP-L30, MRPL30, rpmD	large subunit ribosomal protein L30	K02907	COG1841	J	Ribosomal protein L30/L7E	RpmD	Ribosome 50S subunit	J	Translation, ribosomal structure and biogenesis		NA	NA
B4_00214	B4_1			OG0000303	Chromosome	NOT	179434	180646	-1	NA	NA	NA	COG1940	GK	Sugar kinase of the NBD/HSP70 family, may contain an N-terminal HTH domain	NagC	NA	G	Carbohydrate transport and metabolism		NA	NA
B4_00215	B4_1			OG0000873	Chromosome	NOT	180820	181840	1	frcB	fructose transport system substrate-binding protein	K10552	COG1879	G	ABC-type sugar transport system, periplasmic component, contains N-terminal xre family HTH domain	RbsB	NA	G	Carbohydrate transport and metabolism		NA	NA
B4_00216	B4_1			OG0000014	Chromosome	NOT	181957	183028	1	frcC	fructose transport system permease protein	K10553	COG1172	G	Ribose/xylose/arabinose/galactoside ABC-type transport system, permease component	AraH	NA	G	Carbohydrate transport and metabolism		NA	NA
B4_00217	B4_1			OG0000770	Chromosome	NOT	183137	183809	1	NA	NA	NA	COG1129	G	ABC-type sugar transport system, ATPase component	MglA	NA	G	Carbohydrate transport and metabolism		NA	NA
B4_00218	B4_1			OG0000369	Chromosome	NOT	183805	184435	1	NA	NA	NA	COG1072	H	Panthothenate kinase	CoaA	Pantothenate/CoA biosynthesis	H	Coenzyme transport and metabolism		NA	NA
B4_00219	B4_1			OG0000283	Chromosome	NOT	184568	184835	1	NA	NA	NA	COG0176	G	Transaldolase/fructose-6-phosphate aldolase	TalA	Pentose phosphate pathway	G	Carbohydrate transport and metabolism	SF_transaldolase	NA	NA
B4_00220	B4_1			OG0000001	Chromosome	NOT	184779	185067	1	K07497	putative transposase	K07497	COG2801	X	Transposase InsO and inactivated derivatives	Tra5	NA	X	Mobilome: prophages, transposons		NA	NA
B4_00221	B4_1			OG0000000	Chromosome	NOT	185332	185896	1	K07497	putative transposase	K07497	COG2801	X	Transposase InsO and inactivated derivatives	Tra5	NA	X	Mobilome: prophages, transposons		NA	NA
NA	B4_1				NA	NA	184735	185904	NA	NA	NA	NA	NA	NA	NA	NA	NA	NA	NA		IS3_271	IS3
B4_00222	B4_1			OG0005370	Chromosome	NOT	186027	186465	-1	NA	NA	NA	COG4337	S	Uncharacterized conserved protein	NA	NA	S	Function unknown		NA	NA
B4_00223	B4_1			OG0000363	Chromosome	NOT	186794	187169	1	NA	NA	NA	COG0139	E	Phosphoribosyl-AMP cyclohydrolase	HisI1	Histidine biosynthesis	E	Amino acid transport and metabolism		NA	NA
B4_00224	B4_1			OG0005831	Chromosome	NOT	187196	188366	1	NA	NA	NA	COG1454	C	Alcohol dehydrogenase, class IV	EutG	NA	C	Energy production and conversion		NA	NA
B4_00225	B4_1			OG0000005	Chromosome	NOT	188977	189184	1	K07492	putative transposase	K07492	COG3293	X	Transposase	NA	NA	X	Mobilome: prophages, transposons		NA	NA
B4_00226	B4_1			OG0000005	Chromosome	NOT	189180	189360	1	NA	NA	NA	COG3293	X	Transposase	NA	NA	X	Mobilome: prophages, transposons		NA	NA
B4_00227	B4_1			OG0003850	Chromosome	Pseudo10013	189586	189979	1	NA	NA	NA	NA	NA	NA	NA	NA	NA	NA		NA	NA
B4_00228	B4_1			OG0002272	Chromosome	NOT	190070	190544	-1	lrp	Lrp/AsnC family transcriptional regulator, leucine-responsive regulatory protein	K03719	COG1522	K	DNA-binding transcriptional regulator, Lrp family	Lrp	NA	K	Transcription		NA	NA
B4_00229	B4_1			OG0004074	Chromosome	NOT	190699	191554	1	NA	NA	NA	COG0834	ET	ABC-type amino acid transport/signal transduction system, periplasmic component/domain	HisJ	NA	E	Amino acid transport and metabolism		NA	NA
B4_00230	B4_1			OG0000036	Chromosome	NOT	191617	192283	1	ABC.PA.P	polar amino acid transport system permease protein	K02029	COG0765	E	ABC-type amino acid transport system, permease component	HisM	NA	E	Amino acid transport and metabolism		NA	NA
B4_00231	B4_1			OG0000036	Chromosome	NOT	192293	192965	1	ABC.PA.P	polar amino acid transport system permease protein	K02029	COG0765	E	ABC-type amino acid transport system, permease component	HisM	NA	E	Amino acid transport and metabolism		NA	NA
B4_00232	B4_1			OG0000035	Chromosome	NOT	193021	193786	1	ABC.PA.A	polar amino acid transport system ATP-binding protein [EC:7.4.2.1]	K02028	COG1126	E	ABC-type polar amino acid transport system, ATPase component	GlnQ	NA	E	Amino acid transport and metabolism		NA	NA
B4_00233	B4_1			OG0006183	Chromosome	NOT	193849	195322	1	NA	NA	NA	COG0031	E	Cysteine synthase	CysK	Cysteine biosynthesis	E	Amino acid transport and metabolism		NA	NA
B4_00234	B4_1			OG0003217	Chromosome	NOT	195325	197641	1	bisC	biotin/methionine sulfoxide reductase [EC:1.-.-.-]	K08351	COG0243	C	Anaerobic selenocysteine-containing dehydrogenase	BisC	NA	C	Energy production and conversion	DorA	NA	NA
B4_00235	B4_1			OG0005830	Chromosome	Pseudo10021	197793	198609	1	NA	NA	NA	NA	NA	NA	NA	NA	NA	NA		NA	NA
B4_00236	B4_1			OG0006182	Chromosome	NOT	199604	201272	1	NA	NA	NA	NA	NA	NA	NA	NA	NA	NA		NA	NA
B4_00237	B4_1			OG0005002	Chromosome	NOT	201424	202393	1	NA	NA	NA	COG0451	M	Nucleoside-diphosphate-sugar epimerase	WcaG	NA	M	Cell wall/membrane/envelope biogenesis		NA	NA
B4_00238	B4_1			OG0005203	Chromosome	NOT	202389	203232	1	NA	NA	NA	COG1082	G	Sugar phosphate isomerase/epimerase	YcjR	NA	G	Carbohydrate transport and metabolism		NA	NA
B4_00239	B4_1			OG0005281	Chromosome	NOT	203218	204265	1	NA	NA	NA	NA	NA	NA	NA	NA	NA	NA		NA	NA
B4_00240	B4_1			OG0005369	Chromosome	NOT	204261	205413	1	NA	NA	NA	COG0579	G	L-2-hydroxyglutarate oxidase LhgO	LhgO	NA	G	Carbohydrate transport and metabolism		NA	NA
B4_00241	B4_1			OG0005698	Chromosome	NOT	205412	205784	1	NA	NA	NA	COG2246	I	Putative flippase GtrA (transmembrane translocase of bactoprenol-linked glucose)	GtrA	NA	I	Lipid transport and metabolism		NA	NA
B4_00242	B4_1			OG0005280	Chromosome	NOT	205863	206667	1	NA	NA	NA	COG0463	M	Glycosyltransferase involved in cell wall bisynthesis	WcaA	NA	M	Cell wall/membrane/envelope biogenesis		NA	NA
B4_00243	B4_1			OG0005697	Chromosome	NOT	207730	208561	-1	NA	NA	NA	COG0760	O	Peptidyl-prolyl isomerase, parvulin family	SurA	NA	O	Posttranslational modification, protein turnover, chaperones		NA	NA
B4_00244	B4_1			OG0006007	Chromosome	NOT	208566	209352	-1	narI, narV	nitrate reductase gamma subunit [EC:1.7.5.1 1.7.99.-]	K00374	COG2181	CP	Nitrate reductase gamma subunit	NarI	NA	C	Energy production and conversion		NA	NA
B4_00245	B4_1			OG0006006	Chromosome	NOT	209364	210078	-1	narJ, narW	nitrate reductase molybdenum cofactor assembly chaperone NarJ/NarW	K00373	COG2180	CPO	Nitrate reductase assembly protein NarJ, required for insertion of molybdenum cofactor	NarJ	NA	C	Energy production and conversion		NA	NA
B4_00246	B4_1			OG0005696	Chromosome	NOT	210067	211597	-1	narH, narY, nxrB	nitrate reductase / nitrite oxidoreductase, beta subunit [EC:1.7.5.1 1.7.99.-]	K00371	COG1140	CP	Nitrate reductase beta subunit	NarY	NA	C	Energy production and conversion		NA	NA
B4_00247	B4_1			OG0005279	Chromosome	NOT	211593	215334	-1	narG, narZ, nxrA	nitrate reductase / nitrite oxidoreductase, alpha subunit [EC:1.7.5.1 1.7.99.-]	K00370	COG5013	CP	Nitrate reductase alpha subunit	NarG	NA	C	Energy production and conversion		NA	NA
B4_00248	B4_1			OG0005466	Chromosome	NOT	215410	217027	-1	NRT, narK, nrtP, nasA	MFS transporter, NNP family, nitrate/nitrite transporter	K02575	COG2223	P	Nitrate/nitrite transporter NarK	NarK	NA	P	Inorganic ion transport and metabolism		NA	NA
B4_00249	B4_1			OG0005568	Chromosome	NOT	217091	218741	-1	NRT, narK, nrtP, nasA	MFS transporter, NNP family, nitrate/nitrite transporter	K02575	COG2223	P	Nitrate/nitrite transporter NarK	NarK	NA	P	Inorganic ion transport and metabolism		NA	NA
B4_00250	B4_1			OG0006421	Chromosome	NOT	218759	219257	-1	NA	NA	NA	COG0589	T	Nucleotide-binding universal stress protein, UspA family	UspA	NA	T	Signal transduction mechanisms		NA	NA
B4_00251	B4_1			OG0006181	Chromosome	Pseudo10030	219501	219945	1	NA	NA	NA	COG0664	T	cAMP-binding domain of CRP or a regulatory subunit of cAMP-dependent protein kinases	Crp	NA	T	Signal transduction mechanisms		NA	NA
B4_00252	B4_1			OG0000063	Chromosome	NOT	220582	221449	-1	NA	NA	NA	COG3267	UW	Type II secretory pathway ATPase component GspA/ExeA/MshM	ExeA	NA	U	Intracellular trafficking, secretion, and vesicular transport		NA	NA
B4_00253	B4_1			OG0000074	Chromosome	Pseudo10033	221636	222140	-1	NA	NA	NA	COG4974	L	Site-specific recombinase XerD	XerD	NA	L	Replication, recombination and repair		NA	NA
B4_00254	B4_1			OG0000074	Chromosome	NOT	222430	222691	-1	NA	NA	NA	COG4974	L	Site-specific recombinase XerD	XerD	NA	L	Replication, recombination and repair		NA	NA
B4_00255	B4_1			OG0006005	Chromosome	Pseudo10034	222825	223347	1	NA	NA	NA	NA	NA	NA	NA	NA	NA	NA		NA	NA
B4_00256	B4_1			OG0004934	Chromosome	NOT	223554	223818	1	NA	NA	NA	COG1070	G	Sugar (pentulose or hexulose) kinase	XylB	Non-phosphorylated Entner-Doudoroff pathway	G	Carbohydrate transport and metabolism		NA	NA
B4_00257	B4_1			OG0004933	Chromosome	NOT	223814	224657	1	NA	NA	NA	COG0647	F	Ribonucleotide monophosphatase NagD, HAD superfamily	NagD	NA	F	Nucleotide transport and metabolism		NA	NA
B4_00258	B4_1			OG0004481	Chromosome	NOT	224742	224895	1	NA	NA	NA	COG2801	X	Transposase InsO and inactivated derivatives	Tra5	NA	X	Mobilome: prophages, transposons		NA	NA
B4_00259	B4_1			OG0006180	Chromosome	NOT	224904	225111	1	NA	NA	NA	COG2801	X	Transposase InsO and inactivated derivatives	Tra5	NA	X	Mobilome: prophages, transposons		NA	NA
B4_00260	B4_1			OG0004343	Chromosome	Pseudo10037	225116	225479	1	NA	NA	NA	COG2801	X	Transposase InsO and inactivated derivatives	Tra5	NA	X	Mobilome: prophages, transposons		NA	NA
B4_00261	B4_1			OG0005465	Chromosome	NOT	225500	226259	-1	NA	NA	NA	NA	NA	NA	NA	NA	NA	NA		NA	NA
B4_00262	B4_1			OG0005278	Chromosome	NOT	226243	227170	-1	NA	NA	NA	NA	NA	NA	NA	NA	NA	NA		NA	NA
B4_00263	B4_1			OG0000001	Chromosome	NOT	227329	227497	-1	NA	NA	NA	NA	NA	NA	NA	NA	NA	NA		NA	NA
B4_00264	B4_1			OG0005368	Chromosome	NOT	227595	227706	-1	NA	NA	NA	COG1038	C	Pyruvate carboxylase	PycA	Urea cycle	C	Energy production and conversion		NA	NA
B4_00265	B4_1			OG0000254	Chromosome	NOT	227707	228562	-1	K07046	L-fuconolactonase [EC:3.1.1.-]	K07046	COG3618	R	Predicted metal-dependent hydrolase, TIM-barrel fold	NA	NA	R	General function prediction only		NA	NA
B4_00266	B4_1			OG0004932	Chromosome	NOT	228604	229387	-1	NA	NA	NA	COG1414	K	DNA-binding transcriptional regulator, IclR family	IclR	NA	K	Transcription		NA	NA
B4_00267	B4_1			OG0005202	Chromosome	NOT	229544	230867	1	NA	NA	NA	COG1653	G	ABC-type glycerol-3-phosphate transport system, periplasmic component	UgpB	NA	G	Carbohydrate transport and metabolism		NA	NA
B4_00268	B4_1			OG0000181	Chromosome	NOT	230935	231829	1	NA	NA	NA	COG1175	G	ABC-type sugar transport system, permease component	UgpA	NA	G	Carbohydrate transport and metabolism		NA	NA
B4_00269	B4_1			OG0000044	Chromosome	NOT	231833	232697	1	ABC.MS.P1	multiple sugar transport system permease protein	K02026	COG0395	G	ABC-type glycerol-3-phosphate transport system, permease component	UgpE	NA	G	Carbohydrate transport and metabolism		NA	NA
B4_00270	B4_1			OG0000007	Chromosome	NOT	232701	233796	1	msmX, msmK, malK, sugC, ggtA, msiK	multiple sugar transport system ATP-binding protein	K10112	COG3839	G	ABC-type sugar transport system, ATPase component MalK	MalK	NA	G	Carbohydrate transport and metabolism		NA	NA
B4_00271	B4_1			OG0000103	Chromosome	NOT	233802	234912	1	NA	NA	NA	COG4948	MR	L-alanine-DL-glutamate epimerase or related enzyme of enolase superfamily	RspA	Non-phosphorylated Entner-Doudoroff pathway	M	Cell wall/membrane/envelope biogenesis		NA	NA
B4_00272	B4_1	EPS production		OG0005277	Chromosome	NOT	234911	235241	1	rhaM	L-rhamnose mutarotase [EC:5.1.3.32]	K03534	COG3254	M	L-rhamnose mutarotase	RhaM	NA	M	Cell wall/membrane/envelope biogenesis		NA	NA
B4_00273	B4_1	EPS production		OG0000217	Chromosome	NOT	235248	235998	1	K18335	2-keto-3-deoxy-L-fuconate dehydrogenase [EC:1.1.1.-]	K18335	COG1028	I	NAD(P)-dependent dehydrogenase, short-chain alcohol dehydrogenase family	FabG	Fatty acid biosynthesis	I	Lipid transport and metabolism		NA	NA
B4_00274	B4_1	EPS production		OG0000058	Chromosome	NOT	236013	236859	1	lra6	2,4-diketo-3-deoxy-L-fuconate hydrolase [EC:3.7.1.-]	K18336	COG0179	Q	2-keto-4-pentenoate hydratase/2-oxohepta-3-ene-1,7-dioic acid hydratase (catechol pathway)	YcgM	NA	Q	Secondary metabolites biosynthesis, transport and catabolism		NA	NA
B4_00275	B4_1	EPS production		OG0005201	Chromosome	NOT	236855	238145	1	fucD	L-fuconate dehydratase [EC:4.2.1.68]	K18334	COG4948	MR	L-alanine-DL-glutamate epimerase or related enzyme of enolase superfamily	RspA	Non-phosphorylated Entner-Doudoroff pathway	M	Cell wall/membrane/envelope biogenesis		NA	NA
B4_00276	B4_1			OG0004688	Chromosome	NOT	238214	239189	1	yiaO	TRAP-type transport system periplasmic protein	K21395	COG1638	G	TRAP-type C4-dicarboxylate transport system, periplasmic component	DctP	NA	G	Carbohydrate transport and metabolism		NA	NA
B4_00277	B4_1			OG0004028	Chromosome	NOT	239249	239786	1	NA	NA	NA	COG3090	G	TRAP-type C4-dicarboxylate transport system, small permease component YiaM	DctM	NA	G	Carbohydrate transport and metabolism		NA	NA
B4_00278	B4_1			OG0000015	Chromosome	NOT	239776	241057	1	yiaN	TRAP-type transport system large permease protein	K21393	COG1593	G	TRAP-type C4-dicarboxylate transport system, large permease component	DctQ	NA	G	Carbohydrate transport and metabolism		NA	NA
B4_00279	B4_1			OG0000105	Chromosome	NOT	241084	242068	1	E1.1.1.122	D-threo-aldose 1-dehydrogenase [EC:1.1.1.122]	K00064	COG0667	HR	Pyridoxal reductase PdxI or related oxidoreductase, aldo/keto reductase family	PdxI	NA	H	Coenzyme transport and metabolism		NA	NA
B4_00280	B4_1			OG0000238	Chromosome	Pseudo10042	242738	243536	1	NA	NA	NA	COG2263	R	Predicted RNA methylase	NA	NA	R	General function prediction only		NA	NA
B4_00281	B4_1			OG0006693	Chromosome	NOT	243589	243769	1	NA	NA	NA	NA	NA	NA	NA	NA	NA	NA		NA	NA
B4_00282	B4_1			OG0006692	Chromosome	NOT	243808	243940	1	NA	NA	NA	NA	NA	NA	NA	NA	NA	NA		NA	NA
B4_00283	B4_1			OG0003574	Chromosome	NOT	244060	245293	1	K07486	transposase	K07486	COG3547	X	Transposase	NA	NA	X	Mobilome: prophages, transposons		NA	NA
B4_00284	B4_1			OG0000019	Chromosome	Pseudo10045	245394	246183	-1	K07497	putative transposase	K07497	COG2801	X	Transposase InsO and inactivated derivatives	Tra5	NA	X	Mobilome: prophages, transposons		NA	NA
NA	B4_1				NA	NA	243715	245517	NA	NA	NA	NA	NA	NA	NA	NA	NA	NA	NA		IS110_142	IS110
B4_00285	B4_1			OG0000039	Chromosome	Pseudo10046	246205	246553	-1	K07483	transposase	K07483	COG2801	X	Transposase InsO and inactivated derivatives	Tra5	NA	X	Mobilome: prophages, transposons		NA	NA
B4_00286	B4_1			OG0000006	Chromosome	NOT	246627	247410	1	K07486	transposase	K07486	COG3547	X	Transposase	NA	NA	X	Mobilome: prophages, transposons		NA	NA
NA	B4_1				NA	NA	246475	247938	NA	NA	NA	NA	NA	NA	NA	NA	NA	NA	NA		IS110_208	IS110
B4_00287	B4_1			OG0004103	Chromosome	Pseudo10049	247996	250111	-1	NA	NA	NA	NA	NA	NA	NA	NA	NA	NA		NA	NA
B4_00288	B4_1			OG0000037	Chromosome	NOT	250214	250781	-1	pinR	putative DNA-invertase from lambdoid prophage Rac	K14060	COG1961	L	Site-specific DNA recombinase SpoIVCA/DNA invertase PinE	SpoIVCA	NA	L	Replication, recombination and repair		NA	NA
B4_00289	B4_1			OG0006950	Chromosome	NOT	250980	251214	1	NA	NA	NA	NA	NA	NA	NA	NA	NA	NA		NA	NA
B4_00290	B4_1			OG0006420	Chromosome	NOT	251218	251890	1	NA	NA	NA	NA	NA	NA	NA	NA	NA	NA		NA	NA
B4_00291	B4_1			OG0004777	Chromosome	Pseudo10053	252257	253613	1	NA	NA	NA	COG2931	Q	Ca2+-binding protein, RTX toxin-related	NA	NA	Q	Secondary metabolites biosynthesis, transport and catabolism		NA	NA
B4_00292	B4_1			OG0004777	Chromosome	Pseudo10053	253609	255556	1	NA	NA	NA	COG0711	C	FoF1-type ATP synthase, membrane subunit b or b'	AtpF	FoF1-type ATP synthase	C	Energy production and conversion		NA	NA
B4_00293	B4_1			OG0004777	Chromosome	Pseudo10055	256521	260736	1	NA	NA	NA	COG3055	M	N-acetylneuraminic acid mutarotase	NanM	NA	M	Cell wall/membrane/envelope biogenesis		NA	NA
B4_00294	B4_1			OG0004777	Chromosome	Pseudo10055	260732	261707	1	NA	NA	NA	COG3866	G	Pectate lyase	PelB	NA	G	Carbohydrate transport and metabolism		NA	NA
B4_00295	B4_1			OG0004777	Chromosome	Pseudo10055	261703	263419	1	NA	NA	NA	COG3866	G	Pectate lyase	PelB	NA	G	Carbohydrate transport and metabolism		NA	NA
B4_00296	B4_1			OG0006179	Chromosome	Pseudo10057	263474	264896	1	NA	NA	NA	NA	NA	NA	NA	NA	NA	NA		NA	NA
B4_00297	B4_1			OG0001246	Chromosome	Pseudo10057	264888	265761	1	NA	NA	NA	COG2274	V	ABC-type bacteriocin/lantibiotic exporters, contain an N-terminal double-glycine peptidase domain	SunT	NA	V	Defense mechanisms		NA	NA
B4_00298	B4_1			OG0001246	Chromosome	Pseudo10058	265796	267035	1	NA	NA	NA	COG2274	V	ABC-type bacteriocin/lantibiotic exporters, contain an N-terminal double-glycine peptidase domain	SunT	NA	V	Defense mechanisms		NA	NA
B4_00299	B4_1			OG0000769	Chromosome	Pseudo10058	267031	268213	1	lapC	membrane fusion protein, adhesin transport system	K12542	COG1566	V	Multidrug resistance efflux pump EmrA	EmrA	NA	V	Defense mechanisms		NA	NA
B4_00300	B4_1			OG0000000	Chromosome	NOT	268464	269268	-1	K07497	putative transposase	K07497	COG2801	X	Transposase InsO and inactivated derivatives	Tra5	NA	X	Mobilome: prophages, transposons		NA	NA
B4_00301	B4_1			OG0000001	Chromosome	NOT	269300	269567	-1	K07497	putative transposase	K07497	COG2801	X	Transposase InsO and inactivated derivatives	Tra5	NA	X	Mobilome: prophages, transposons		NA	NA
NA	B4_1				NA	NA	268432	269629	NA	NA	NA	NA	NA	NA	NA	NA	NA	NA	NA		IS3_271	IS3
B4_00302	B4_1			OG0006419	Chromosome	NOT	269697	269865	-1	NA	NA	NA	NA	NA	NA	NA	NA	NA	NA		NA	NA
B4_00303	B4_1			OG0006664	Chromosome	NOT	270721	271003	-1	NA	NA	NA	NA	NA	NA	NA	NA	NA	NA		NA	NA
B4_00304	B4_1			OG0006418	Chromosome	NOT	271264	272080	-1	NA	NA	NA	NA	NA	NA	NA	NA	NA	NA		NA	NA
B4_00305	B4_1			OG0003250	Chromosome	NOT	272095	273040	-1	NA	NA	NA	COG2912	T	Regulator of sirC expression, contains transglutaminase-like and TPR domains	SirB1	NA	T	Signal transduction mechanisms		NA	NA
B4_00306	B4_1			OG0000279	Chromosome	NOT	273215	273416	1	NA	NA	NA	COG3547	X	Transposase	NA	NA	X	Mobilome: prophages, transposons		NA	NA
B4_00307	B4_1			OG0000004	Chromosome	NOT	273551	274148	-1	K07498	putative transposase	K07498	COG3316	X	Transposase (or an inactivated derivative), DDE domain	Rve	NA	X	Mobilome: prophages, transposons		NA	NA
B4_00308	B4_1			OG0003097	Chromosome	NOT	274150	275890	1	virB11, lvhB11	type IV secretion system protein VirB11 [EC:7.4.2.8]	K03196	COG4962	UW	Pilus assembly protein, ATPase of CpaF family	CpaF	NA	U	Intracellular trafficking, secretion, and vesicular transport		NA	NA
NA	B4_1				NA	NA	273387	274195	NA	NA	NA	NA	NA	NA	NA	NA	NA	NA	NA		IS6_303	IS6
B4_00309	B4_1			OG0006417	Chromosome	NOT	275924	276266	1	NA	NA	NA	NA	NA	NA	NA	NA	NA	NA		NA	NA
B4_00310	B4_1			OG0006004	Chromosome	NOT	276439	277291	-1	NA	NA	NA	COG0451	M	Nucleoside-diphosphate-sugar epimerase	WcaG	NA	M	Cell wall/membrane/envelope biogenesis		NA	NA
B4_00311	B4_1			OG0004687	Chromosome	NOT	277287	278175	-1	gcvA	LysR family transcriptional regulator, glycine cleavage system transcriptional activator	K03566	COG0583	K	DNA-binding transcriptional regulator, LysR family	LysR	NA	K	Transcription		NA	NA
B4_00312	B4_1			OG0005829	Chromosome	NOT	278570	278948	1	pcaC	4-carboxymuconolactone decarboxylase [EC:4.1.1.44]	K01607	COG0599	R	Uncharacterized conserved protein YurZ, alkylhydroperoxidase/carboxymuconolactone decarboxylase family	YurZ	NA	R	General function prediction only		NA	NA
B4_00313	B4_1			OG0007910	Chromosome	NOT	278944	279049	1	NA	NA	NA	NA	NA	NA	NA	NA	NA	NA		NA	NA
B4_00314	B4_1			OG0006416	Chromosome	NOT	279220	279436	-1	NA	NA	NA	NA	NA	NA	NA	NA	NA	NA		NA	NA
B4_00315	B4_1			OG0004687	Chromosome	NOT	279435	280389	-1	gcvA	LysR family transcriptional regulator, glycine cleavage system transcriptional activator	K03566	COG0583	K	DNA-binding transcriptional regulator, LysR family	LysR	NA	K	Transcription		NA	NA
B4_00316	B4_1			OG0006415	Chromosome	NOT	280560	281580	1	NA	NA	NA	COG0673	R	Predicted dehydrogenase	MviM	NA	R	General function prediction only		NA	NA
B4_00317	B4_1			OG0006414	Chromosome	NOT	281592	282663	1	INO1, ISYNA1	myo-inositol-1-phosphate synthase [EC:5.5.1.4]	K01858	COG1260	I	Myo-inositol-1-phosphate synthase	INO1	NA	I	Lipid transport and metabolism		NA	NA
B4_00318	B4_1			OG0006413	Chromosome	NOT	282659	283283	1	NA	NA	NA	COG4977	K	Transcriptional regulator GlxA, contains an amidase domain and an AraC-type DNA-binding HTH domain	GlxA	NA	K	Transcription		NA	NA
B4_00319	B4_1			OG0006412	Chromosome	NOT	283269	284043	1	NA	NA	NA	COG4221	C	NADP-dependent 3-hydroxy acid dehydrogenase YdfG	YdfG	Pyrimidine degradation	C	Energy production and conversion		NA	NA
B4_00320	B4_1			OG0003234	Chromosome	NOT	284026	284434	1	ridA, tdcF, RIDA	2-iminobutanoate/2-iminopropanoate deaminase [EC:3.5.99.10]	K09022	COG0251	V	Enamine deaminase RidA, house cleaning of reactive enamine intermediates, YjgF/YER057c/UK114 family	RidA	Pyrimidine degradation	V	Defense mechanisms		NA	NA
B4_00321	B4_1			OG0006411	Chromosome	NOT	284433	285300	1	NA	NA	NA	COG0524	G	Sugar or nucleoside kinase, ribokinase family	RbsK	Glycolysis	G	Carbohydrate transport and metabolism		NA	NA
B4_00322	B4_1			OG0006410	Chromosome	NOT	285385	286852	1	NA	NA	NA	COG1109	G	Phosphomannomutase	ManB	NA	G	Carbohydrate transport and metabolism		NA	NA
B4_00323	B4_1			OG0006409	Chromosome	Pseudo10059	286869	287409	1	NA	NA	NA	COG0005	F	Purine nucleoside phosphorylase	XapA	Purine salvage	F	Nucleotide transport and metabolism		NA	NA
B4_00324	B4_1				Chromosome	Pseudo10059	287411	287672	1	NA	NA	NA	COG0005	F	Purine nucleoside phosphorylase	XapA	Purine salvage	F	Nucleotide transport and metabolism		NA	NA
B4_00325	B4_1			OG0006809	Chromosome	Pseudo10059	287668	288889	1	E3.3.1.1, ahcY	adenosylhomocysteinase [EC:3.3.1.1]	K01251	COG0499	H	S-adenosylhomocysteine hydrolase	SAM1	NA	H	Coenzyme transport and metabolism		NA	NA
B4_00326	B4_1			OG0006408	Chromosome	NOT	288885	290106	1	E3.3.1.1, ahcY	adenosylhomocysteinase [EC:3.3.1.1]	K01251	COG0499	H	S-adenosylhomocysteine hydrolase	SAM1	NA	H	Coenzyme transport and metabolism		NA	NA
B4_00327	B4_1			OG0006407	Chromosome	NOT	290102	290789	1	NA	NA	NA	COG0406	G	Broad specificity phosphatase PhoE	PhoE	NA	G	Carbohydrate transport and metabolism		NA	NA
B4_00328	B4_1			OG0006406	Chromosome	NOT	290781	291981	1	NA	NA	NA	COG2814	G	Predicted arabinose efflux permease AraJ, MFS family	AraJ	NA	G	Carbohydrate transport and metabolism		NA	NA
B4_00329	B4_1			OG0006405	Chromosome	NOT	291986	292727	1	K06950	uncharacterized protein	K06950	COG1418	JR	HD superfamily phosphodieaserase, includes HD domain of RNase Y	RnaY	NA	J	Translation, ribosomal structure and biogenesis		NA	NA
B4_00330	B4_1			OG0003521	Chromosome	NOT	293473	294772	1	ltrA	RNA-directed DNA polymerase [EC:2.7.7.49]	K00986	COG3344	X	Retron-type reverse transcriptase	YkfC	NA	X	Mobilome: prophages, transposons		NA	NA
B4_00331	B4_1			OG0000004	Chromosome	NOT	294941	295652	1	K07498	putative transposase	K07498	COG3316	X	Transposase (or an inactivated derivative), DDE domain	Rve	NA	X	Mobilome: prophages, transposons		NA	NA
B4_00332	B4_1			OG0005053	Chromosome	NOT	295539	296154	-1	NA	NA	NA	COG0697	GER	Permease of the drug/metabolite transporter (DMT) superfamily	RhaT	NA	G	Carbohydrate transport and metabolism		NA	NA
NA	B4_1				NA	NA	294895	295703	NA	NA	NA	NA	NA	NA	NA	NA	NA	NA	NA		IS6_303	IS6
B4_00333	B4_1			OG0004767	Chromosome	Pseudo10060	296237	296999	1	NA	NA	NA	COG1167	KE	DNA-binding transcriptional regulator, MocR family, contains an aminotransferase domain	ARO8	Lysine biosynthesis	K	Transcription		NA	NA
B4_00334	B4_1			OG0006404	Chromosome	Pseudo10060	297335	297644	1	NA	NA	NA	COG1167	KE	DNA-binding transcriptional regulator, MocR family, contains an aminotransferase domain	ARO8	Lysine biosynthesis	K	Transcription		NA	NA
B4_00335	B4_1			OG0000020	Chromosome	NOT	297727	298360	-1	NA	NA	NA	COG4973	L	Site-specific recombinase XerC	XerC	NA	L	Replication, recombination and repair		NA	NA
B4_00336	B4_1			OG0006403	Chromosome	NOT	298496	298694	1	NA	NA	NA	NA	NA	NA	NA	NA	NA	NA		NA	NA
B4_00337	B4_1			OG0000058	Chromosome	NOT	298617	299463	-1	K18336	2,4-diketo-3-deoxy-L-fuconate hydrolase [EC:3.7.1.-]	K18336	COG0179	Q	2-keto-4-pentenoate hydratase/2-oxohepta-3-ene-1,7-dioic acid hydratase (catechol pathway)	YcgM	NA	Q	Secondary metabolites biosynthesis, transport and catabolism		NA	NA
B4_00338	B4_1			OG0000217	Chromosome	Pseudo10061	299473	300211	-1	K18335	2-keto-3-deoxy-L-fuconate dehydrogenase [EC:1.1.1.-]	K18335	COG1028	I	NAD(P)-dependent dehydrogenase, short-chain alcohol dehydrogenase family	FabG	Fatty acid biosynthesis	I	Lipid transport and metabolism		NA	NA
B4_00339	B4_1			OG0000254	Chromosome	Pseudo10061	300197	300719	-1	NA	NA	NA	COG3618	R	Predicted metal-dependent hydrolase, TIM-barrel fold	NA	NA	R	General function prediction only		NA	NA
B4_00340	B4_1			OG0000254	Chromosome	NOT	300797	301031	-1	NA	NA	NA	COG3618	R	Predicted metal-dependent hydrolase, TIM-barrel fold	NA	NA	R	General function prediction only		NA	NA
B4_00341	B4_1			OG0006402	Chromosome	NOT	301027	301351	-1	rhaM	L-rhamnose mutarotase [EC:5.1.3.32]	K03534	COG3254	M	L-rhamnose mutarotase	RhaM	NA	M	Cell wall/membrane/envelope biogenesis		NA	NA
B4_00342	B4_1			OG0000044	Chromosome	NOT	301362	302199	-1	NA	NA	NA	COG0395	G	ABC-type glycerol-3-phosphate transport system, permease component	UgpE	NA	G	Carbohydrate transport and metabolism		NA	NA
B4_00343	B4_1			OG0004686	Chromosome	NOT	302195	303116	-1	NA	NA	NA	COG1175	G	ABC-type sugar transport system, permease component	UgpA	NA	G	Carbohydrate transport and metabolism		NA	NA
B4_00344	B4_1			OG0006401	Chromosome	NOT	303183	304443	-1	NA	NA	NA	COG1653	G	ABC-type glycerol-3-phosphate transport system, periplasmic component	UgpB	NA	G	Carbohydrate transport and metabolism		NA	NA
B4_00345	B4_1			OG0005828	Chromosome	NOT	304476	305619	-1	NA	NA	NA	COG4948	MR	L-alanine-DL-glutamate epimerase or related enzyme of enolase superfamily	RspA	Non-phosphorylated Entner-Doudoroff pathway	M	Cell wall/membrane/envelope biogenesis		NA	NA
B4_00346	B4_1			OG0005436	Chromosome	NOT	305783	306416	1	NA	NA	NA	COG1802	K	DNA-binding transcriptional regulator, GntR family	GntR	NA	K	Transcription		NA	NA
B4_00347	B4_1			OG0000007	Chromosome	NOT	306417	307479	1	msmX, msmK, malK, sugC, ggtA, msiK	multiple sugar transport system ATP-binding protein	K10112	COG3839	G	ABC-type sugar transport system, ATPase component MalK	MalK	NA	G	Carbohydrate transport and metabolism		NA	NA
B4_00348	B4_1			OG0000105	Chromosome	NOT	307483	307651	1	NA	NA	NA	COG0667	HR	Pyridoxal reductase PdxI or related oxidoreductase, aldo/keto reductase family	PdxI	NA	H	Coenzyme transport and metabolism		NA	NA
B4_00349	B4_1			OG0000105	Chromosome	NOT	307705	308521	1	NA	NA	NA	COG0667	HR	Pyridoxal reductase PdxI or related oxidoreductase, aldo/keto reductase family	PdxI	NA	H	Coenzyme transport and metabolism		NA	NA
B4_00350	B4_1			OG0000002	Chromosome	NOT	308727	310113	-1	K07487	transposase	K07487	COG3666	X	Transposase, IS1182 family	NA	NA	X	Mobilome: prophages, transposons		NA	NA
NA	B4_1				NA	NA	308657	310189	NA	NA	NA	NA	NA	NA	NA	NA	NA	NA	NA		IS1182_100	IS1182
B4_00351	B4_1			OG0000186	Chromosome	NOT	310360	311311	1	mtrA	AraC family transcriptional regulator, activator of mtrCDE	K18991	COG2207	K	AraC-type DNA-binding domain and AraC-containing proteins	AraC	NA	K	Transcription		NA	NA
B4_00352	B4_1			OG0002763	Chromosome	NOT	311434	311803	1	NA	NA	NA	NA	NA	NA	NA	NA	NA	NA		NA	NA
B4_00353	B4_1			OG0001156	Chromosome	Pseudo10062	312064	312364	1	NA	NA	NA	COG3350	P	Heavy metal-bindng TRASH/YHS domain, predicted Cu/Ag metallochaperone	YHS	NA	P	Inorganic ion transport and metabolism		NA	NA
B4_00354	B4_1			OG0002803	Chromosome	Pseudo10063	312376	312967	1	NA	NA	NA	COG1082	G	Sugar phosphate isomerase/epimerase	YcjR	NA	G	Carbohydrate transport and metabolism		NA	NA
B4_00355	B4_1			OG0002803	Chromosome	Pseudo10064	312984	313545	1	NA	NA	NA	COG1082	G	Sugar phosphate isomerase/epimerase	YcjR	NA	G	Carbohydrate transport and metabolism		NA	NA
B4_00356	B4_1			OG0000872	Chromosome	NOT	313574	314615	-1	NA	NA	NA	COG0673	R	Predicted dehydrogenase	MviM	NA	R	General function prediction only		NA	NA
B4_00357	B4_1			OG0000111	Chromosome	Pseudo10065	314771	315476	-1	NA	NA	NA	COG1879	G	ABC-type sugar transport system, periplasmic component, contains N-terminal xre family HTH domain	RbsB	NA	G	Carbohydrate transport and metabolism		NA	NA
B4_00358	B4_1			OG0000111	Chromosome	NOT	315489	315780	-1	NA	NA	NA	COG1879	G	ABC-type sugar transport system, periplasmic component, contains N-terminal xre family HTH domain	RbsB	NA	G	Carbohydrate transport and metabolism		NA	NA
B4_00359	B4_1			OG0003033	Chromosome	NOT	315861	316728	1	NA	NA	NA	COG3971	Q	2-keto-4-pentenoate hydratase	MhpD	NA	Q	Secondary metabolites biosynthesis, transport and catabolism		NA	NA
B4_00360	B4_1			OG0004407	Chromosome	NOT	316728	317679	1	panE, apbA	2-dehydropantoate 2-reductase [EC:1.1.1.169]	K00077	COG1893	H	Ketopantoate reductase	PanE	Pantothenate/CoA biosynthesis	H	Coenzyme transport and metabolism		NA	NA
B4_00361	B4_1			OG0005567	Chromosome	Pseudo10066	317678	318464	1	NA	NA	NA	COG1028	I	NAD(P)-dependent dehydrogenase, short-chain alcohol dehydrogenase family	FabG	Fatty acid biosynthesis	I	Lipid transport and metabolism		NA	NA
B4_00362	B4_1			OG0006003	Chromosome	Pseudo10066	318463	319189	1	NA	NA	NA	COG1960	I	Acyl-CoA dehydrogenase related to the alkylation response protein AidB	CaiA	Fatty acid biosynthesis	I	Lipid transport and metabolism		NA	NA
B4_00363	B4_1			OG0006003	Chromosome	Pseudo10067	319314	319635	1	NA	NA	NA	COG1960	I	Acyl-CoA dehydrogenase related to the alkylation response protein AidB	CaiA	Fatty acid biosynthesis	I	Lipid transport and metabolism		NA	NA
B4_00364	B4_1			OG0002966	Chromosome	NOT	319637	321188	1	pct	propionate CoA-transferase [EC:2.8.3.1]	K01026	COG4670	I	Acyl CoA:acetate/3-ketoacid CoA transferase	YdiF	NA	I	Lipid transport and metabolism		NA	NA
B4_00365	B4_1			OG0006400	Chromosome	NOT	321174	321288	1	NA	NA	NA	NA	NA	NA	NA	NA	NA	NA		NA	NA
B4_00366	B4_1			OG0006002	Chromosome	NOT	321284	321728	1	NA	NA	NA	COG2030	I	Acyl-CoA dehydratase PaaZ	MaoC	NA	I	Lipid transport and metabolism		NA	NA
B4_00367	B4_1			OG0003914	Chromosome	NOT	321724	322456	1	lra5	2-dehydro-3-deoxy-L-rhamnonate dehydrogenase (NAD+) [EC:1.1.1.401]	K21883	COG1028	I	NAD(P)-dependent dehydrogenase, short-chain alcohol dehydrogenase family	FabG	Fatty acid biosynthesis	I	Lipid transport and metabolism		NA	NA
B4_00368	B4_1			OG0004027	Chromosome	NOT	322452	323298	1	NA	NA	NA	COG1082	G	Sugar phosphate isomerase/epimerase	YcjR	NA	G	Carbohydrate transport and metabolism		NA	NA
B4_00369	B4_1			OG0000030	Chromosome	NOT	323291	324023	1	livF	branched-chain amino acid transport system ATP-binding protein	K01996	COG0410	E	ABC-type branched-chain amino acid transport system, ATPase component LivF	LivF	NA	E	Amino acid transport and metabolism		NA	NA
B4_00370	B4_1			OG0000192	Chromosome	NOT	324024	324909	1	livH	branched-chain amino acid transport system permease protein	K01997	COG0559	E	Branched-chain amino acid ABC-type transport system, permease component	LivH	NA	E	Amino acid transport and metabolism		NA	NA
B4_00371	B4_1			OG0005367	Chromosome	NOT	324938	326141	1	livK	branched-chain amino acid transport system substrate-binding protein	K01999	COG0683	E	ABC-type branched-chain amino acid transport system, periplasmic component	LivK	NA	E	Amino acid transport and metabolism		NA	NA
B4_00372	B4_1			OG0000750	Chromosome	NOT	326210	327257	1	livM	branched-chain amino acid transport system permease protein	K01998	COG4177	E	ABC-type branched-chain amino acid transport system, permease component	LivM	NA	E	Amino acid transport and metabolism		NA	NA
B4_00373	B4_1			OG0000146	Chromosome	NOT	327256	328057	1	livG	branched-chain amino acid transport system ATP-binding protein	K01995	COG0411	E	ABC-type branched-chain amino acid transport system, ATPase component LivG	LivG	NA	E	Amino acid transport and metabolism		NA	NA
B4_00374	B4_1			OG0000273	Chromosome	NOT	328149	328467	-1	hcaC	3-phenylpropionate/trans-cinnamate dioxygenase ferredoxin component	K05710	COG2146	PQ	Ferredoxin subunit of nitrite reductase or a ring-hydroxylating dioxygenase	NirD	NA	P	Inorganic ion transport and metabolism		NA	NA
B4_00375	B4_1			OG0002582	Chromosome	NOT	328561	329389	-1	panB	3-methyl-2-oxobutanoate hydroxymethyltransferase [EC:2.1.2.11]	K00606	COG0413	H	Ketopantoate hydroxymethyltransferase	PanB	Pantothenate/CoA biosynthesis	H	Coenzyme transport and metabolism		NA	NA
B4_00376	B4_1			OG0002747	Chromosome	NOT	329420	330497	-1	NA	NA	NA	COG3239	I	Fatty acid desaturase	DesA	NA	I	Lipid transport and metabolism		NA	NA
B4_00377	B4_1			OG0000111	Chromosome	NOT	330616	331648	1	NA	NA	NA	COG1879	G	ABC-type sugar transport system, periplasmic component, contains N-terminal xre family HTH domain	RbsB	NA	G	Carbohydrate transport and metabolism		NA	NA
B4_00378	B4_1			OG0000273	Chromosome	NOT	331780	332095	-1	hcaC	3-phenylpropionate/trans-cinnamate dioxygenase ferredoxin component	K05710	COG2146	PQ	Ferredoxin subunit of nitrite reductase or a ring-hydroxylating dioxygenase	NirD	NA	P	Inorganic ion transport and metabolism		NA	NA
B4_00379	B4_1			OG0002747	Chromosome	NOT	332124	333210	-1	NA	NA	NA	COG3239	I	Fatty acid desaturase	DesA	NA	I	Lipid transport and metabolism		NA	NA
B4_00380	B4_1			OG0000111	Chromosome	NOT	333348	334365	1	NA	NA	NA	COG1879	G	ABC-type sugar transport system, periplasmic component, contains N-terminal xre family HTH domain	RbsB	NA	G	Carbohydrate transport and metabolism		NA	NA
B4_00381	B4_1			OG0000111	Chromosome	NOT	334371	335409	-1	NA	NA	NA	COG1879	G	ABC-type sugar transport system, periplasmic component, contains N-terminal xre family HTH domain	RbsB	NA	G	Carbohydrate transport and metabolism		NA	NA
B4_00382	B4_1			OG0003629	Chromosome	NOT	335577	336573	1	yiaO	TRAP-type transport system periplasmic protein	K21395	COG1638	G	TRAP-type C4-dicarboxylate transport system, periplasmic component	DctP	NA	G	Carbohydrate transport and metabolism		NA	NA
B4_00383	B4_1			OG0003752	Chromosome	NOT	336642	337146	1	NA	NA	NA	NA	NA	NA	NA	NA	NA	NA		NA	NA
B4_00384	B4_1			OG0003628	Chromosome	NOT	337147	338428	1	dctM	C4-dicarboxylate transporter, DctM subunit	K11690	COG1593	G	TRAP-type C4-dicarboxylate transport system, large permease component	DctQ	NA	G	Carbohydrate transport and metabolism		NA	NA
B4_00385	B4_1			OG0003073	Chromosome	NOT	338578	339469	1	NA	NA	NA	COG2084	I	3-hydroxyisobutyrate dehydrogenase or related beta-hydroxyacid dehydrogenase	MmsB	NA	I	Lipid transport and metabolism		NA	NA
B4_00386	B4_1			OG0003236	Chromosome	NOT	339483	340347	1	NA	NA	NA	COG1082	G	Sugar phosphate isomerase/epimerase	YcjR	NA	G	Carbohydrate transport and metabolism		NA	NA
B4_00387	B4_1			OG0006399	Chromosome	NOT	340963	341122	1	NA	NA	NA	NA	NA	NA	NA	NA	NA	NA		NA	NA
B4_00388	B4_1	Toxin-antitoxin		OG0003851	Chromosome	NOT	341594	341849	1	ccdA	antitoxin CcdA	K19164	COG5302	X	Post-segregation antitoxin (ccd killing mechanism protein) encoded by the F plasmid	NA	NA	X	Mobilome: prophages, transposons		NA	NA
B4_00389	B4_1	Toxin-antitoxin		OG0004071	Chromosome	NOT	341836	342127	1	ccdB	toxin CcdB	K19163	NA	NA	NA	NA	NA	NA	NA		NA	NA
B4_00390	B4_1			OG0006398	Chromosome	NOT	342233	342395	1	NA	NA	NA	COG0323	L	DNA mismatch repair ATPase MutL	MutL	NA	L	Replication, recombination and repair		NA	NA
B4_00391	B4_1			OG0000006	Chromosome	Pseudo10068	342919	343690	-1	K07486	transposase	K07486	COG3547	X	Transposase	NA	NA	X	Mobilome: prophages, transposons		NA	NA
B4_00392	B4_1			OG0003573	Chromosome	Pseudo10068	343689	343917	-1	NA	NA	NA	NA	NA	NA	NA	NA	NA	NA		NA	NA
NA	B4_1				NA	NA	342593	344067	NA	NA	NA	NA	NA	NA	NA	NA	NA	NA	NA		IS110_208	IS110
B4_00393	B4_1			OG0005179	Chromosome	NOT	344377	345769	1	NA	NA	NA	COG1404	O	Serine protease, subtilisin family	AprE	NA	O	Posttranslational modification, protein turnover, chaperones		NA	NA
B4_00394	B4_1			OG0005827	Chromosome	NOT	345765	346509	-1	NA	NA	NA	NA	NA	NA	NA	NA	NA	NA		NA	NA
B4_00395	B4_1			OG0000196	Chromosome	NOT	346505	347012	-1	rpoE	RNA polymerase sigma-70 factor, ECF subfamily	K03088	COG1595	K	DNA-directed RNA polymerase specialized sigma subunit, sigma24 family	RpoE	RNA polymerase	K	Transcription		NA	NA
B4_00396	B4_1			OG0005566	Chromosome	NOT	347257	348073	1	NA	NA	NA	COG0596	HR	2-succinyl-6-hydroxy-2,4-cyclohexadiene-1-carboxylate synthase MenH and related esterases, alpha/beta hydrolase fold	MenH	Menaquinone biosynthesis	H	Coenzyme transport and metabolism		NA	NA
B4_00397	B4_1			OG0003627	Chromosome	NOT	348099	349146	1	NA	NA	NA	COG1763	H	Molybdopterin-guanine dinucleotide biosynthesis protein	MobB	Molybdopterin biosynthesis	H	Coenzyme transport and metabolism		NA	NA
B4_00398	B4_1			OG0003653	Chromosome	NOT	349142	350657	1	NA	NA	NA	COG1132	V	ABC-type multidrug transport system, ATPase and permease component	MdlB	NA	V	Defense mechanisms		NA	NA
B4_00399	B4_1			OG0005060	Chromosome	NOT	351279	354915	-1	NA	NA	NA	COG0846	O	NAD-dependent protein deacetylase, SIR2 family	SIR2	NA	O	Posttranslational modification, protein turnover, chaperones		NA	NA
B4_00400	B4_1			OG0006178	Chromosome	NOT	355410	355638	1	NA	NA	NA	NA	NA	NA	NA	NA	NA	NA		NA	NA
B4_00401	B4_1				Chromosome	NOT	355858	355933	-1	NA	NA	NA	NA	NA	NA	NA	NA	NA	NA		NA	NA
B4_00402	B4_1			OG0002760	Chromosome	NOT	356025	357015	-1	NA	NA	NA	COG0604	CR	NADPH:quinone reductase or related Zn-dependent oxidoreductase	Qor	NA	C	Energy production and conversion		NA	NA
B4_00403	B4_1			OG0004685	Chromosome	NOT	357191	357704	1	ftnA, ftn	ferritin [EC:1.16.3.2]	K02217	COG1528	P	Ferritin	FtnA	NA	P	Inorganic ion transport and metabolism		NA	NA
B4_00404	B4_1			OG0002125	Chromosome	NOT	357737	358259	-1	NA	NA	NA	COG3807	S	SH3-like domain	SH3	NA	S	Function unknown		NA	NA
B4_00405	B4_1			OG0000644	Chromosome	NOT	358395	359382	1	gyaR, GOR1	glyoxylate reductase [EC:1.1.1.26]	K00015	COG1052	CHR	Lactate dehydrogenase or related 2-hydroxyacid dehydrogenase	LdhA	Pyridoxal phosphate biosynthesis	C	Energy production and conversion		NA	NA
B4_00406	B4_1			OG0003611	Chromosome	NOT	359403	359799	1	NA	NA	NA	COG3791	S	Uncharacterized conserved protein	NA	NA	S	Function unknown		NA	NA
B4_00407	B4_1			OG0002597	Chromosome	NOT	359918	361712	1	ggt	gamma-glutamyltranspeptidase / glutathione hydrolase [EC:2.3.2.2 3.4.19.13]	K00681	COG0405	E	Gamma-glutamyltranspeptidase	Ggt	NA	E	Amino acid transport and metabolism		NA	NA
B4_00408	B4_1			OG0000643	Chromosome	NOT	361802	363200	1	LDHD, dld	D-lactate dehydrogenase (cytochrome) [EC:1.1.2.4]	K00102	COG0277	C	FAD/FMN-containing lactate dehydrogenase/glycolate oxidase	GlcD	NA	C	Energy production and conversion		NA	NA
B4_00409	B4_1			OG0001557	Chromosome	NOT	363377	365885	1	DMGDH	dimethylglycine dehydrogenase [EC:1.5.8.4]	K00315	COG0404	E	Glycine cleavage system protein T (aminomethyltransferase)	GcvT	Glycine cleavage	E	Amino acid transport and metabolism		NA	NA
B4_00410	B4_1			OG0000208	Chromosome	NOT	365948	366284	-1	pcaC	4-carboxymuconolactone decarboxylase [EC:4.1.1.44]	K01607	COG0599	R	Uncharacterized conserved protein YurZ, alkylhydroperoxidase/carboxymuconolactone decarboxylase family	YurZ	NA	R	General function prediction only		NA	NA
B4_00411	B4_1			OG0002295	Chromosome	NOT	366356	367010	-1	NA	NA	NA	COG0220	J	tRNA G46 N7-methylase TrmB	TrmB	tRNA modification	J	Translation, ribosomal structure and biogenesis		NA	NA
B4_00412	B4_1			OG0001091	Chromosome	Pseudo10069	367006	367792	-1	dauA	D-arginine dehydrogenase [EC:1.4.99.6]	K19746	COG0665	E	Glycine/D-amino acid oxidase (deaminating)	DadA	NA	E	Amino acid transport and metabolism		NA	NA
B4_00413	B4_1			OG0001091	Chromosome	Pseudo10069	367731	368073	-1	NA	NA	NA	COG0665	E	Glycine/D-amino acid oxidase (deaminating)	DadA	NA	E	Amino acid transport and metabolism		NA	NA
B4_00414	B4_1			OG0002124	Chromosome	NOT	368249	368666	1	NA	NA	NA	NA	NA	NA	NA	NA	NA	NA		NA	NA
B4_00415	B4_1			OG0000483	Chromosome	NOT	368669	369902	1	NA	NA	NA	COG1566	V	Multidrug resistance efflux pump EmrA	EmrA	NA	V	Defense mechanisms		NA	NA
B4_00416	B4_1			OG0005253	Chromosome	NOT	370046	371420	-1	NA	NA	NA	COG2814	G	Predicted arabinose efflux permease AraJ, MFS family	AraJ	NA	G	Carbohydrate transport and metabolism		NA	NA
B4_00417	B4_1			OG0001556	Chromosome	NOT	371556	372630	-1	bmpA, bmpB, tmpC	basic membrane protein A and related proteins	K07335	COG1744	T	Lipoprotein Med, regulator of KinD/Spo0A, PBP1-ABC superfamily, includes NupN	Med	NA	T	Signal transduction mechanisms		NA	NA
B4_00418	B4_1			OG0000642	Chromosome	NOT	372664	373585	-1	nupC	general nucleoside transport system permease protein	K23536	COG1079	F	ABC-type guanosine uptake system NupNOPQ, permease subunit NupQ	NupQ	NA	F	Nucleotide transport and metabolism		NA	NA
B4_00419	B4_1			OG0010882	Chromosome	NOT	373588	373747	-1	NA	NA	NA	COG4603	F	ABC-type guanosine uptake system NupNOPQ, permease component NupP	NupP	NA	F	Nucleotide transport and metabolism		NA	NA
B4_00420	B4_1			OG0001090	Chromosome	NOT	373746	374670	-1	nupB	general nucleoside transport system permease protein	K23535	COG4603	F	ABC-type guanosine uptake system NupNOPQ, permease component NupP	NupP	NA	F	Nucleotide transport and metabolism		NA	NA
B4_00421	B4_1			OG0001289	Chromosome	NOT	374718	375987	-1	NA	NA	NA	COG3845	F	ABC-type guanosine uptake system NupNOPQ, ATPase component NupO	NupO	NA	F	Nucleotide transport and metabolism		NA	NA
B4_00422	B4_1			OG0007333	Chromosome	NOT	375950	376235	-1	NA	NA	NA	COG3845	F	ABC-type guanosine uptake system NupNOPQ, ATPase component NupO	NupO	NA	F	Nucleotide transport and metabolism		NA	NA
B4_00423	B4_1			OG0000543	Chromosome	NOT	376231	376906	-1	xdhC	xanthine dehydrogenase accessory factor	K07402	COG1975	O	Molybdoenzyme maturation factor PaoD (Mo cofactor insertion), XdhC/CoxF family	XdhC	NA	O	Posttranslational modification, protein turnover, chaperones		NA	NA
B4_00424	B4_1			OG0000543	Chromosome	Pseudo10070	376880	377165	-1	NA	NA	NA	COG1975	O	Molybdoenzyme maturation factor PaoD (Mo cofactor insertion), XdhC/CoxF family	XdhC	NA	O	Posttranslational modification, protein turnover, chaperones		NA	NA
B4_00425	B4_1			OG0000344	Chromosome	Pseudo10070;Pseudo10071	377164	378280	-1	NA	NA	NA	COG4631	F	Xanthine dehydrogenase, molybdopterin-binding subunit XdhB	XdhB	NA	F	Nucleotide transport and metabolism		NA	NA
B4_00426	B4_1			OG0000344	Chromosome	Pseudo10070;Pseudo10071	378246	379566	-1	NA	NA	NA	COG4631	F	Xanthine dehydrogenase, molybdopterin-binding subunit XdhB	XdhB	NA	F	Nucleotide transport and metabolism		NA	NA
B4_00427	B4_1			OG0000892	Chromosome	Pseudo10071	379562	381032	-1	xdhA	xanthine dehydrogenase small subunit [EC:1.17.1.4]	K13481	COG4630	F	Xanthine dehydrogenase, Fe-S cluster and FAD-binding subunit XdhA	XdhA	NA	F	Nucleotide transport and metabolism		NA	NA
B4_00428	B4_1			OG0001288	Chromosome	NOT	381268	384769	1	dnaE	DNA polymerase III subunit alpha [EC:2.7.7.7]	K02337	COG0587	L	DNA polymerase III, alpha subunit	DnaE	NA	L	Replication, recombination and repair		NA	NA
B4_00429	B4_1			OG0003803	Chromosome	NOT	384861	385080	1	NA	NA	NA	NA	NA	NA	NA	NA	NA	NA		NA	NA
B4_00430	B4_1			OG0003534	Chromosome	NOT	385085	385454	1	NA	NA	NA	NA	NA	NA	NA	NA	NA	NA		NA	NA
B4_00431	B4_1			OG0001862	Chromosome	NOT	385456	385651	-1	slyX	SlyX protein	K03745	COG2900	S	Uncharacterized coiled-coil protein SlyX (sensitive to lysis X)	SlyX	NA	S	Function unknown		NA	NA
B4_00432	B4_1			OG0001287	Chromosome	NOT	385800	387288	1	HARS, hisS	histidyl-tRNA synthetase [EC:6.1.1.21]	K01892	COG0124	J	Histidyl-tRNA synthetase	HisS	Aminoacyl-tRNA synthetases	J	Translation, ribosomal structure and biogenesis		NA	NA
B4_00433	B4_1			OG0000699	Chromosome	NOT	387290	388379	1	NA	NA	NA	COG3705	E	ATP phosphoribosyltransferase regulatory subunit HisZ	HisZ	NA	E	Amino acid transport and metabolism		NA	NA
B4_00434	B4_1			OG0001861	Chromosome	NOT	388375	389065	1	hisG	ATP phosphoribosyltransferase [EC:2.4.2.17]	K00765	COG0040	E	ATP phosphoribosyltransferase	HisG	Histidine biosynthesis	E	Amino acid transport and metabolism		NA	NA
B4_00435	B4_1			OG0001555	Chromosome	NOT	389067	389499	-1	NA	NA	NA	COG5458	S	Uncharacterized conserved protein, DUF1489 domain	NA	NA	S	Function unknown		NA	NA
B4_00436	B4_1	Prophage region 1		OG0001286	Chromosome	Pseudo10072;Pseudo10073	389628	390909	1	E1.17.4.1A, nrdA, nrdE	ribonucleoside-diphosphate reductase alpha chain [EC:1.17.4.1]	K00525	COG0209	F	Ribonucleotide reductase alpha subunit	NrdA	Pyrimidine salvage	F	Nucleotide transport and metabolism		NA	NA
B4_00437	B4_1	Prophage region 1		OG0001286	Chromosome	Pseudo10072;Pseudo10073	390851	391910	1	E1.17.4.1A, nrdA, nrdE	ribonucleoside-diphosphate reductase alpha chain [EC:1.17.4.1]	K00525	COG0209	F	Ribonucleotide reductase alpha subunit	NrdA	Pyrimidine salvage	F	Nucleotide transport and metabolism		NA	NA
B4_00438	B4_1	Prophage region 1		OG0005826	Chromosome	Pseudo10074	392463	393189	1	NA	NA	NA	NA	NA	NA	NA	NA	NA	NA		NA	NA
B4_00439	B4_1	Prophage region 1		OG0000000	Chromosome	Pseudo10074	393131	393695	-1	K07497	putative transposase	K07497	COG2801	X	Transposase InsO and inactivated derivatives	Tra5	NA	X	Mobilome: prophages, transposons		NA	NA
B4_00440	B4_1	Prophage region 1		OG0000001	Chromosome	Pseudo10075	393960	394248	-1	K07497	putative transposase	K07497	COG2801	X	Transposase InsO and inactivated derivatives	Tra5	NA	X	Mobilome: prophages, transposons		NA	NA
B4_00441	B4_1	Prophage region 1		OG0004612	Chromosome	Pseudo10075	394192	395017	-1	NA	NA	NA	COG4773	P	Outer membrane receptor for ferric coprogen and ferric-rhodotorulic acid	FhuE	NA	P	Inorganic ion transport and metabolism		NA	NA
NA	B4_1	Prophage region 1			NA	NA	393124	394293	NA	NA	NA	NA	NA	NA	NA	NA	NA	NA	NA		IS3_271	IS3
B4_00442	B4_1	Prophage region 1		OG0004931	Chromosome	Pseudo10076	395310	395658	-1	NA	NA	NA	NA	NA	NA	NA	NA	NA	NA		NA	NA
B4_00443	B4_1	Prophage region 1		OG0004931	Chromosome	NOT	395732	396410	-1	K06905	uncharacterized protein	K06905	COG3500	X	Phage protein D	gpD	NA	X	Mobilome: prophages, transposons		NA	NA
B4_00444	B4_1	Prophage region 1		OG0003751	Chromosome	NOT	396402	396612	-1	NA	NA	NA	COG5004	X	P2-like prophage tail protein X	gpX	NA	X	Mobilome: prophages, transposons		NA	NA
B4_00445	B4_1	Prophage region 1		OG0006397	Chromosome	NOT	396619	397105	-1	NA	NA	NA	NA	NA	NA	NA	NA	NA	NA		NA	NA
B4_00446	B4_1	Prophage region 1		OG0006001	Chromosome	Pseudo10077	397121	398192	-1	NA	NA	NA	NA	NA	NA	NA	NA	NA	NA		NA	NA
B4_00447	B4_1	Prophage region 1		OG0006396	Chromosome	NOT	398346	398535	-1	NA	NA	NA	NA	NA	NA	NA	NA	NA	NA		NA	NA
B4_00448	B4_1	Prophage region 1		OG0006395	Chromosome	NOT	398527	398737	-1	NA	NA	NA	NA	NA	NA	NA	NA	NA	NA		NA	NA
B4_00449	B4_1	Prophage region 1		OG0006394	Chromosome	NOT	398736	399150	-1	K06906	uncharacterized protein	K06906	COG3499	X	Phage protein U	NA	NA	X	Mobilome: prophages, transposons		NA	NA
B4_00450	B4_1	Prophage region 1		OG0006393	Chromosome	NOT	399156	401808	-1	NA	NA	NA	COG5283	X	Phage-related tail protein	NA	NA	X	Mobilome: prophages, transposons		NA	NA
B4_00451	B4_1	Prophage region 1		OG0006392	Chromosome	NOT	401880	402363	-1	NA	NA	NA	NA	NA	NA	NA	NA	NA	NA		NA	NA
B4_00452	B4_1	Prophage region 1			Chromosome	NOT	402422	402497	-1	NA	NA	NA	NA	NA	NA	NA	NA	NA	NA		NA	NA
B4_00453	B4_1	Prophage region 1		OG0006391	Chromosome	NOT	402503	403007	-1	K06908	uncharacterized protein	K06908	COG3498	X	Phage tail tube protein FII	NA	NA	X	Mobilome: prophages, transposons		NA	NA
B4_00454	B4_1	Prophage region 1		OG0002583	Chromosome	NOT	403040	404237	-1	K06907	uncharacterized protein	K06907	COG3497	X	Phage tail sheath protein FI	NA	NA	X	Mobilome: prophages, transposons		NA	NA
B4_00455	B4_1	Prophage region 1		OG0003213	Chromosome	NOT	404756	405326	-1	NA	NA	NA	NA	NA	NA	NA	NA	NA	NA		NA	NA
B4_00456	B4_1	Prophage region 1		OG0002907	Chromosome	NOT	405372	406569	-1	NA	NA	NA	COG5301	X	Phage-related tail fiber protein	NA	NA	X	Mobilome: prophages, transposons		NA	NA
B4_00457	B4_1	Prophage region 1		OG0002801	Chromosome	NOT	406573	407212	-1	NA	NA	NA	COG4385	X	Bacteriophage P2-related tail formation protein	gpI	NA	X	Mobilome: prophages, transposons		NA	NA
B4_00458	B4_1	Prophage region 1		OG0006390	Chromosome	NOT	407199	408237	-1	NA	NA	NA	COG3948	X	Phage-related baseplate assembly protein	NA	NA	X	Mobilome: prophages, transposons		NA	NA
B4_00459	B4_1	Prophage region 1		OG0002799	Chromosome	NOT	408233	408569	-1	K06903	uncharacterized protein	K06903	COG3628	X	Phage baseplate assembly protein W	NA	NA	X	Mobilome: prophages, transposons		NA	NA
B4_00460	B4_1	Prophage region 1		OG0006389	Chromosome	NOT	408575	408812	-1	NA	NA	NA	NA	NA	NA	NA	NA	NA	NA		NA	NA
B4_00461	B4_1	Prophage region 1		OG0006388	Chromosome	Pseudo10078	408822	409407	-1	NA	NA	NA	COG4540	X	Phage P2 baseplate assembly protein gpV	gpV	NA	X	Mobilome: prophages, transposons		NA	NA
B4_00462	B4_1	Prophage region 1		OG0006387	Chromosome	Pseudo10078	409406	409712	-1	NA	NA	NA	NA	NA	NA	NA	NA	NA	NA		NA	NA
B4_00463	B4_1	Prophage region 1			Chromosome	Pseudo10078	409711	409939	-1	NA	NA	NA	NA	NA	NA	NA	NA	NA	NA		NA	NA
B4_00464	B4_1	Prophage region 1		OG0006386	Chromosome	Pseudo10078	409935	410415	-1	NA	NA	NA	COG5005	X	Mu-like prophage protein gpG	gpG	NA	X	Mobilome: prophages, transposons		NA	NA
B4_00465	B4_1	Prophage region 1		OG0006385	Chromosome	NOT	410414	410849	-1	NA	NA	NA	COG4387	X	Mu-like prophage protein gp36	gp36	NA	X	Mobilome: prophages, transposons		NA	NA
B4_00466	B4_1	Prophage region 1		OG0006384	Chromosome	NOT	411019	411241	-1	NA	NA	NA	NA	NA	NA	NA	NA	NA	NA		NA	NA
B4_00467	B4_1	Prophage region 1		OG0006383	Chromosome	NOT	411322	412228	-1	NA	NA	NA	COG4397	X	Mu-like prophage major head subunit gpT	gpT	NA	X	Mobilome: prophages, transposons		NA	NA
B4_00468	B4_1	Prophage region 1		OG0006382	Chromosome	NOT	412269	412662	-1	NA	NA	NA	NA	NA	NA	NA	NA	NA	NA		NA	NA
B4_00469	B4_1	Prophage region 1		OG0006381	Chromosome	NOT	412704	413754	-1	NA	NA	NA	COG4388	X	Mu-like prophage I protein	NA	NA	X	Mobilome: prophages, transposons		NA	NA
B4_00470	B4_1	Prophage region 1		OG0006380	Chromosome	NOT	414090	415314	-1	NA	NA	NA	COG2369	X	Uncharacterized protein, contains phage Mu head morphogenesis gpF-like domain	NA	NA	X	Mobilome: prophages, transposons		NA	NA
B4_00471	B4_1	Prophage region 1		OG0006379	Chromosome	NOT	415306	416854	-1	NA	NA	NA	COG4383	X	Mu-like prophage protein gp29	gp29	NA	X	Mobilome: prophages, transposons		NA	NA
B4_00472	B4_1	Prophage region 1		OG0006378	Chromosome	NOT	416863	417097	-1	NA	NA	NA	NA	NA	NA	NA	NA	NA	NA		NA	NA
B4_00473	B4_1	Prophage region 1		OG0006808	Chromosome	NOT	417093	417372	-1	NA	NA	NA	NA	NA	NA	NA	NA	NA	NA		NA	NA
B4_00474	B4_1	Prophage region 1		OG0006177	Chromosome	NOT	417371	419024	-1	NA	NA	NA	COG4373	X	Mu-like prophage FluMu protein gp28	NA	NA	X	Mobilome: prophages, transposons		NA	NA
B4_00475	B4_1	Prophage region 1		OG0006377	Chromosome	NOT	419020	419584	-1	NA	NA	NA	NA	NA	NA	NA	NA	NA	NA		NA	NA
B4_00476	B4_1	Prophage region 1		OG0006376	Chromosome	NOT	419588	419906	-1	NA	NA	NA	NA	NA	NA	NA	NA	NA	NA		NA	NA
B4_00477	B4_1	Prophage region 1		OG0006375	Chromosome	Pseudo10079	419902	420274	-1	NA	NA	NA	NA	NA	NA	NA	NA	NA	NA		NA	NA
B4_00478	B4_1	Prophage region 1		OG0006374	Chromosome	Pseudo10079	420246	420873	-1	NA	NA	NA	NA	NA	NA	NA	NA	NA	NA		NA	NA
B4_00479	B4_1	Prophage region 1		OG0000000	Chromosome	NOT	421021	421828	-1	K07497	putative transposase	K07497	COG2801	X	Transposase InsO and inactivated derivatives	Tra5	NA	X	Mobilome: prophages, transposons		NA	NA
B4_00480	B4_1	Prophage region 1		OG0000001	Chromosome	NOT	421851	422139	-1	K07497	putative transposase	K07497	COG2801	X	Transposase InsO and inactivated derivatives	Tra5	NA	X	Mobilome: prophages, transposons		NA	NA
B4_00481	B4_1			OG0006373	Chromosome	NOT	422178	422394	-1	NA	NA	NA	NA	NA	NA	NA	NA	NA	NA		NA	NA
NA	B4_1				NA	NA	421014	422184	NA	NA	NA	NA	NA	NA	NA	NA	NA	NA	NA		IS3_271	IS3
B4_00482	B4_1			OG0003211	Chromosome	NOT	422829	423261	-1	NA	NA	NA	COG1846	K	DNA-binding transcriptional regulator, MarR family	MarR	NA	K	Transcription		NA	NA
B4_00483	B4_1			OG0006000	Chromosome	NOT	423355	423802	1	NA	NA	NA	NA	NA	NA	NA	NA	NA	NA		NA	NA
B4_00484	B4_1			OG0010866	Chromosome	Pseudo10080	424216	424501	-1	NA	NA	NA	COG1145	C	Ferredoxin	NapF	NA	C	Energy production and conversion		NA	NA
B4_00485	B4_1			OG0003171	Chromosome	Pseudo10080	424518	425295	-1	NA	NA	NA	COG1145	C	Ferredoxin	NapF	NA	C	Energy production and conversion		NA	NA
B4_00486	B4_1			OG0002955	Chromosome	Pseudo10080;Pseudo10081	425284	426271	-1	cobZ, tcuA	tricarballylate dehydrogenase	K13796	COG1053	C	Succinate dehydrogenase/fumarate reductase, flavoprotein subunit	SdhA	TCA cycle	C	Energy production and conversion		NA	NA
B4_00487	B4_1			OG0002955	Chromosome	Pseudo10081	426267	426678	-1	NA	NA	NA	COG1053	C	Succinate dehydrogenase/fumarate reductase, flavoprotein subunit	SdhA	TCA cycle	C	Energy production and conversion		NA	NA
B4_00488	B4_1			OG0003072	Chromosome	NOT	426689	427370	-1	pdhR	GntR family transcriptional regulator, transcriptional repressor for pyruvate dehydrogenase complex	K05799	COG1802	K	DNA-binding transcriptional regulator, GntR family	GntR	NA	K	Transcription		NA	NA
B4_00489	B4_1			OG0000355	Chromosome	NOT	427448	428513	1	K07120	uncharacterized protein	K07120	COG3180	R	Uncharacterized membrane protein AbrB, regulator of aidB expression	AbrB	NA	R	General function prediction only		NA	NA
B4_00490	B4_1			OG0003235	Chromosome	NOT	428481	429462	-1	NA	NA	NA	COG0111	H	Phosphoglycerate dehydrogenase or related dehydrogenase	SerA	Serine biosynthesis	H	Coenzyme transport and metabolism		NA	NA
B4_00491	B4_1			OG0003366	Chromosome	NOT	429458	429695	-1	NA	NA	NA	NA	NA	NA	NA	NA	NA	NA		NA	NA
B4_00492	B4_1			OG0001052	Chromosome	NOT	429745	430834	-1	galD	4-oxalomesaconate tautomerase [EC:5.3.2.8]	K16514	COG2828	C	2-Methylaconitate cis-trans-isomerase PrpF (2-methyl citrate pathway)	PrpF	NA	C	Energy production and conversion		NA	NA
B4_00493	B4_1			OG0003176	Chromosome	NOT	430844	432875	-1	tctA	putative tricarboxylic transport membrane protein	K07793	COG3333	R	TctA family transporter	NA	NA	R	General function prediction only		NA	NA
B4_00494	B4_1			OG0003216	Chromosome	NOT	432951	434040	-1	tctC	putative tricarboxylic transport membrane protein	K07795	COG3181	C	Tripartite-type tricarboxylate transporter, extracytoplasmic receptor component TctC	TctC	NA	C	Energy production and conversion		NA	NA
B4_00495	B4_1			OG0000041	Chromosome	NOT	434179	434848	1	tctD	two-component system, OmpR family, response regulator TctD	K07774	COG0745	TK	DNA-binding response regulator, OmpR family, contains REC and winged-helix (wHTH) domain	OmpR	NA	T	Signal transduction mechanisms		NA	NA
B4_00496	B4_1			OG0003154	Chromosome	NOT	434844	436212	1	NA	NA	NA	COG0642	T	Signal transduction histidine kinase	BaeS	NA	T	Signal transduction mechanisms		NA	NA
B4_00497	B4_1			OG0000002	Chromosome	NOT	436368	437754	-1	K07487	transposase	K07487	COG3666	X	Transposase, IS1182 family	NA	NA	X	Mobilome: prophages, transposons		NA	NA
B4_00498	B4_1			OG0006372	Chromosome	Pseudo10082	437818	438364	-1	NA	NA	NA	NA	NA	NA	NA	NA	NA	NA		NA	NA
NA	B4_1				NA	NA	436298	437828	NA	NA	NA	NA	NA	NA	NA	NA	NA	NA	NA		IS1182_100	IS1182
B4_00499	B4_1			OG0005695	Chromosome	NOT	438466	439084	1	dnaQ	DNA polymerase III subunit epsilon [EC:2.7.7.7]	K02342	COG0847	L	DNA polymerase III, epsilon subunit or related 3'-5' exonuclease	DnaQ	NA	L	Replication, recombination and repair		NA	NA
B4_00500	B4_1			OG0006371	Chromosome	NOT	439335	439566	-1	NA	NA	NA	NA	NA	NA	NA	NA	NA	NA		NA	NA
B4_00501	B4_1			OG0005694	Chromosome	NOT	439761	440475	1	ABC.PA.S	polar amino acid transport system substrate-binding protein	K02030	COG0834	ET	ABC-type amino acid transport/signal transduction system, periplasmic component/domain	HisJ	NA	E	Amino acid transport and metabolism		NA	NA
B4_00502	B4_1			OG0005825	Chromosome	NOT	440481	442671	1	mucR	diguanylate cyclase [EC:2.7.7.65]	K21023	COG5001	T	Cyclic di-GMP metabolism protein, combines GGDEF and EAL domains with a 6TM membrane domain	NA	NA	T	Signal transduction mechanisms		NA	NA
B4_00503	B4_1			OG0000003	Chromosome	NOT	442934	443513	1	K07498	putative transposase	K07498	COG3316	X	Transposase (or an inactivated derivative), DDE domain	Rve	NA	X	Mobilome: prophages, transposons		NA	NA
B4_00504	B4_1			OG0000025	Chromosome	NOT	443958	444987	-1	K07486	transposase	K07486	COG3547	X	Transposase	NA	NA	X	Mobilome: prophages, transposons		NA	NA
NA	B4_1				NA	NA	443645	445217	NA	NA	NA	NA	NA	NA	NA	NA	NA	NA	NA		IS110_184	IS110
B4_00505	B4_1			OG0006176	Chromosome	NOT	446120	446393	1	rcnR	FrmR/RcnR family transcriptional regulator, repressor of rcnA expression	K23240	COG1937	K	DNA-binding transcriptional regulator, FrmR family	FrmR	NA	K	Transcription		NA	NA
B4_00506	B4_1			OG0003597	Chromosome	NOT	446422	447319	1	NA	NA	NA	COG1230	P	Co/Zn/Cd efflux system component	CzcD	NA	P	Inorganic ion transport and metabolism		NA	NA
B4_00507	B4_1			OG0000402	Chromosome	NOT	447827	448544	1	NA	NA	NA	COG2370	O	Hydrogenase/urease accessory protein HupE	HupE	NA	O	Posttranslational modification, protein turnover, chaperones		NA	NA
B4_00508	B4_1			OG0005184	Chromosome	NOT	448556	449171	1	NA	NA	NA	NA	NA	NA	NA	NA	NA	NA		NA	NA
B4_00509	B4_1			OG0005276	Chromosome	NOT	449409	450054	1	NA	NA	NA	NA	NA	NA	NA	NA	NA	NA		NA	NA
B4_00510	B4_1			OG0000002	Chromosome	Pseudo10083	450155	451220	1	K07487	transposase	K07487	COG3666	X	Transposase, IS1182 family	NA	NA	X	Mobilome: prophages, transposons		NA	NA
B4_00511	B4_1			OG0000002	Chromosome	Pseudo10083	451216	451540	1	NA	NA	NA	COG3666	X	Transposase, IS1182 family	NA	NA	X	Mobilome: prophages, transposons		NA	NA
NA	B4_1				NA	NA	450080	451611	NA	NA	NA	NA	NA	NA	NA	NA	NA	NA	NA		IS1182_100	IS1182
B4_00512	B4_1			OG0005999	Chromosome	NOT	452387	453053	1	NA	NA	NA	NA	NA	NA	NA	NA	NA	NA		NA	NA
B4_00513	B4_1			OG0004115	Chromosome	Pseudo10084	453055	457381	1	NA	NA	NA	COG2931	Q	Ca2+-binding protein, RTX toxin-related	NA	NA	Q	Secondary metabolites biosynthesis, transport and catabolism		NA	NA
B4_00514	B4_1			OG0004115	Chromosome	Pseudo10085	457476	458940	1	NA	NA	NA	COG2931	Q	Ca2+-binding protein, RTX toxin-related	NA	NA	Q	Secondary metabolites biosynthesis, transport and catabolism		NA	NA
B4_00515	B4_1			OG0004115	Chromosome	Pseudo10085	458891	459752	1	NA	NA	NA	COG2931	Q	Ca2+-binding protein, RTX toxin-related	NA	NA	Q	Secondary metabolites biosynthesis, transport and catabolism		NA	NA
B4_00516	B4_1			OG0000000	Chromosome	Pseudo10085	459735	460539	-1	K07497	putative transposase	K07497	COG2801	X	Transposase InsO and inactivated derivatives	Tra5	NA	X	Mobilome: prophages, transposons		NA	NA
B4_00517	B4_1			OG0000001	Chromosome	NOT	460565	460853	-1	K07497	putative transposase	K07497	COG2801	X	Transposase InsO and inactivated derivatives	Tra5	NA	X	Mobilome: prophages, transposons		NA	NA
B4_00518	B4_1			OG0006663	Chromosome	NOT	460870	460996	-1	NA	NA	NA	NA	NA	NA	NA	NA	NA	NA		NA	NA
NA	B4_1				NA	NA	459728	460898	NA	NA	NA	NA	NA	NA	NA	NA	NA	NA	NA		IS3_271	IS3
B4_00519	B4_1			OG0000023	Chromosome	NOT	460999	461218	1	NA	NA	NA	COG1566	V	Multidrug resistance efflux pump EmrA	EmrA	NA	V	Defense mechanisms		NA	NA
B4_00520	B4_1			OG0005440	Chromosome	NOT	461583	461865	-1	NA	NA	NA	COG0625	O	Glutathione S-transferase	GstA	NA	O	Posttranslational modification, protein turnover, chaperones		NA	NA
B4_00521	B4_1			OG0000002	Chromosome	NOT	462572	463961	-1	K07487	transposase	K07487	COG3666	X	Transposase, IS1182 family	NA	NA	X	Mobilome: prophages, transposons		NA	NA
B4_00522	B4_1			OG0005565	Chromosome	NOT	464146	465493	-1	NA	NA	NA	COG2114	T	Adenylate cyclase, class 3	AcyC	NA	T	Signal transduction mechanisms		NA	NA
NA	B4_1				NA	NA	462457	465396	NA	NA	NA	NA	NA	NA	NA	NA	NA	NA	NA		IS1182_100	IS1182
B4_00523	B4_1			OG0004268	Chromosome	NOT	465535	466069	-1	NA	NA	NA	COG3631	R	Ketosteroid isomerase-related protein	YesE	NA	R	General function prediction only		NA	NA
B4_00524	B4_1			OG0003967	Chromosome	NOT	466138	467098	-1	NA	NA	NA	COG0412	Q	Dienelactone hydrolase	DLH	NA	Q	Secondary metabolites biosynthesis, transport and catabolism		NA	NA
B4_00525	B4_1			OG0004008	Chromosome	NOT	467226	468114	-1	K07506	AraC family transcriptional regulator	K07506	COG2207	K	AraC-type DNA-binding domain and AraC-containing proteins	AraC	NA	K	Transcription		NA	NA
B4_00526	B4_1			OG0000002	Chromosome	NOT	468454	469840	-1	K07487	transposase	K07487	COG3666	X	Transposase, IS1182 family	NA	NA	X	Mobilome: prophages, transposons		NA	NA
NA	B4_1				NA	NA	468384	469916	NA	NA	NA	NA	NA	NA	NA	NA	NA	NA	NA		IS1182_100	IS1182
B4_00527	B4_1			OG0000000	Chromosome	NOT	469940	470747	-1	K07497	putative transposase	K07497	COG2801	X	Transposase InsO and inactivated derivatives	Tra5	NA	X	Mobilome: prophages, transposons		NA	NA
B4_00528	B4_1			OG0000001	Chromosome	NOT	470770	471058	-1	K07497	putative transposase	K07497	COG2801	X	Transposase InsO and inactivated derivatives	Tra5	NA	X	Mobilome: prophages, transposons		NA	NA
NA	B4_1				NA	NA	469933	471103	NA	NA	NA	NA	NA	NA	NA	NA	NA	NA	NA		IS3_271	IS3
B4_00529	B4_1			OG0002812	Chromosome	NOT	471379	472993	-1	NA	NA	NA	COG3119	P	Arylsulfatase A or related enzyme, AlkP superfamily	AslA	NA	P	Inorganic ion transport and metabolism		NA	NA
B4_00530	B4_1			OG0000020	Chromosome	NOT	473245	473878	-1	NA	NA	NA	COG4973	L	Site-specific recombinase XerC	XerC	NA	L	Replication, recombination and repair		NA	NA
B4_00531	B4_1			OG0004165	Chromosome	NOT	474108	474882	-1	LHPP	phospholysine phosphohistidine inorganic pyrophosphate phosphatase [EC:3.6.1.1 3.1.3.-]	K11725	COG0647	F	Ribonucleotide monophosphatase NagD, HAD superfamily	NagD	NA	F	Nucleotide transport and metabolism		NA	NA
B4_00532	B4_1			OG0005824	Chromosome	NOT	475091	475913	-1	NA	NA	NA	COG0583	K	DNA-binding transcriptional regulator, LysR family	LysR	NA	K	Transcription		NA	NA
B4_00533	B4_1			OG0005693	Chromosome	NOT	476039	476609	1	NA	NA	NA	COG0456	J	Ribosomal protein S18 acetylase RimI and related acetyltransferases	RimI	NA	J	Translation, ribosomal structure and biogenesis		NA	NA
B4_00534	B4_1			OG0004226	Chromosome	NOT	477071	478322	-1	fsr	MFS transporter, FSR family, fosmidomycin resistance protein	K08223	COG2814	G	Predicted arabinose efflux permease AraJ, MFS family	AraJ	NA	G	Carbohydrate transport and metabolism		NA	NA
B4_00535	B4_1			OG0003816	Chromosome	NOT	478441	479218	1	NA	NA	NA	COG2207	K	AraC-type DNA-binding domain and AraC-containing proteins	AraC	NA	K	Transcription		NA	NA
B4_00536	B4_1			OG0005275	Chromosome	Pseudo10086	479586	479922	-1	NA	NA	NA	COG2897	P	3-mercaptopyruvate sulfurtransferase SseA, contains two rhodanese domains	SseA	NA	P	Inorganic ion transport and metabolism		NA	NA
B4_00537	B4_1			OG0005275	Chromosome	Pseudo10086	480044	480485	-1	NA	NA	NA	NA	NA	NA	NA	NA	NA	NA		NA	NA
B4_00538	B4_1			OG0005464	Chromosome	NOT	480509	481169	-1	K24158	K24158	K24158	COG0450	V	Alkyl hydroperoxide reductase subunit AhpC (peroxiredoxin)	AhpC	NA	V	Defense mechanisms		NA	NA
B4_00539	B4_1			OG0004684	Chromosome	NOT	481368	482586	-1	NA	NA	NA	COG3710	K	DNA-binding winged helix-turn-helix (wHTH) domain	CadC1	NA	K	Transcription		NA	NA
B4_00540	B4_1			OG0006175	Chromosome	NOT	483161	483338	-1	NA	NA	NA	NA	NA	NA	NA	NA	NA	NA		NA	NA
B4_00541	B4_1			OG0005823	Chromosome	NOT	483811	484369	1	NA	NA	NA	COG1309	K	DNA-binding protein, AcrR family, includes nucleoid occlusion protein SlmA	AcrR	NA	K	Transcription		NA	NA
B4_00542	B4_1			OG0005463	Chromosome	NOT	484365	485226	1	AGMO	alkylglycerol monooxygenase [EC:1.14.16.5]	K15537	COG3000	I	Sterol desaturase/sphingolipid hydroxylase, fatty acid hydroxylase superfamily	ERG3	NA	I	Lipid transport and metabolism		NA	NA
B4_00543	B4_1			OG0005998	Chromosome	NOT	485222	485378	1	NA	NA	NA	NA	NA	NA	NA	NA	NA	NA		NA	NA
B4_00544	B4_1			OG0003536	Chromosome	NOT	485825	486266	1	NA	NA	NA	NA	NA	NA	NA	NA	NA	NA		NA	NA
B4_00545	B4_1			OG0000295	Chromosome	NOT	486262	486925	1	exbB	biopolymer transport protein ExbB	K03561	COG0811	U	Biopolymer transport protein ExbB/TolQ	TolQ	NA	U	Intracellular trafficking, secretion, and vesicular transport		NA	NA
B4_00546	B4_1			OG0003015	Chromosome	NOT	486950	487283	1	exbD	biopolymer transport protein ExbD	K03559	COG0848	U	Biopolymer transport protein ExbD	ExbD	NA	U	Intracellular trafficking, secretion, and vesicular transport		NA	NA
B4_00547	B4_1			OG0003515	Chromosome	NOT	487287	487665	1	exbD	biopolymer transport protein ExbD	K03559	COG0848	U	Biopolymer transport protein ExbD	ExbD	NA	U	Intracellular trafficking, secretion, and vesicular transport		NA	NA
B4_00548	B4_1			OG0003514	Chromosome	NOT	487661	488810	1	NA	NA	NA	NA	NA	NA	NA	NA	NA	NA		NA	NA
B4_00549	B4_1			OG0000002	Chromosome	NOT	488963	490346	1	K07487	transposase	K07487	COG3666	X	Transposase, IS1182 family	NA	NA	X	Mobilome: prophages, transposons		NA	NA
B4_00550	B4_1			OG0006370	Chromosome	NOT	490473	491553	-1	NA	NA	NA	COG0627	V	S-formylglutathione hydrolase FrmB	FrmB	NA	V	Defense mechanisms		NA	NA
B4_00551	B4_1			OG0012926	Chromosome	NOT	492036	492330	-1	NA	NA	NA	NA	NA	NA	NA	NA	NA	NA		NA	NA
B4_00552	B4_1			OG0005997	Chromosome	Pseudo10087	492589	493060	1	NA	NA	NA	NA	NA	NA	NA	NA	NA	NA		NA	NA
B4_00553	B4_1			OG0005822	Chromosome	NOT	493148	494711	1	NA	NA	NA	NA	NA	NA	NA	NA	NA	NA		NA	NA
B4_00554	B4_1			OG0003304	Chromosome	NOT	494707	495754	1	NA	NA	NA	COG0644	C	Dehydrogenase (flavoprotein)	FixC	NA	C	Energy production and conversion		NA	NA
B4_00555	B4_1			OG0000007	Chromosome	NOT	495967	497032	-1	msmX, msmK, malK, sugC, ggtA, msiK	multiple sugar transport system ATP-binding protein	K10112	COG3839	G	ABC-type sugar transport system, ATPase component MalK	MalK	NA	G	Carbohydrate transport and metabolism		NA	NA
B4_00556	B4_1			OG0000083	Chromosome	NOT	497035	497893	-1	ugpE	sn-glycerol 3-phosphate transport system permease protein	K05815	COG0395	G	ABC-type glycerol-3-phosphate transport system, permease component	UgpE	NA	G	Carbohydrate transport and metabolism		NA	NA
B4_00557	B4_1			OG0002510	Chromosome	NOT	497892	498774	-1	ugpA	sn-glycerol 3-phosphate transport system permease protein	K05814	COG1175	G	ABC-type sugar transport system, permease component	UgpA	NA	G	Carbohydrate transport and metabolism		NA	NA
B4_00558	B4_1			OG0000352	Chromosome	NOT	498825	500304	-1	ugpB	sn-glycerol 3-phosphate transport system substrate-binding protein	K05813	COG1653	G	ABC-type glycerol-3-phosphate transport system, periplasmic component	UgpB	NA	G	Carbohydrate transport and metabolism		NA	NA
B4_00559	B4_1			OG0003280	Chromosome	NOT	500960	501665	-1	NA	NA	NA	COG1802	K	DNA-binding transcriptional regulator, GntR family	GntR	NA	K	Transcription		NA	NA
B4_00560	B4_1			OG0003365	Chromosome	NOT	501879	503067	1	livK	branched-chain amino acid transport system substrate-binding protein	K01999	COG0683	E	ABC-type branched-chain amino acid transport system, periplasmic component	LivK	NA	E	Amino acid transport and metabolism		NA	NA
B4_00561	B4_1			OG0003031	Chromosome	NOT	503164	504034	1	livH	branched-chain amino acid transport system permease protein	K01997	COG0559	E	Branched-chain amino acid ABC-type transport system, permease component	LivH	NA	E	Amino acid transport and metabolism		NA	NA
B4_00562	B4_1			OG0003253	Chromosome	NOT	504038	505025	1	livM	branched-chain amino acid transport system permease protein	K01998	COG4177	E	ABC-type branched-chain amino acid transport system, permease component	LivM	NA	E	Amino acid transport and metabolism		NA	NA
B4_00563	B4_1			OG0003410	Chromosome	NOT	505021	505804	1	livG	branched-chain amino acid transport system ATP-binding protein	K01995	COG0411	E	ABC-type branched-chain amino acid transport system, ATPase component LivG	LivG	NA	E	Amino acid transport and metabolism		NA	NA
B4_00564	B4_1			OG0000030	Chromosome	NOT	505807	506530	1	livF	branched-chain amino acid transport system ATP-binding protein	K01996	COG0410	E	ABC-type branched-chain amino acid transport system, ATPase component LivF	LivF	NA	E	Amino acid transport and metabolism		NA	NA
B4_00565	B4_1			OG0003303	Chromosome	NOT	506539	507283	1	hpxA	allantoin racemase [EC:5.1.99.3]	K16841	COG4126	E	Asp/Glu/hydantoin racemase	Dcg1	NA	E	Amino acid transport and metabolism		NA	NA
B4_00566	B4_1			OG0000328	Chromosome	Pseudo10088	507284	507842	-1	NA	NA	NA	COG1012	I	Acyl-CoA reductase or other NAD-dependent aldehyde dehydrogenase	AdhE	Proline degradation	I	Lipid transport and metabolism		NA	NA
B4_00567	B4_1			OG0000424	Chromosome	NOT	507887	508124	1	NA	NA	NA	COG0583	K	DNA-binding transcriptional regulator, LysR family	LysR	NA	K	Transcription		NA	NA
B4_00568	B4_1			OG0004776	Chromosome	NOT	508349	509480	-1	ict-P	itaconate CoA-transferase [EC:2.8.3.- 2.8.3.22]	K18289	COG1804	I	Crotonobetainyl-CoA:carnitine CoA-transferase CaiB and related acyl-CoA transferases	CaiB	NA	I	Lipid transport and metabolism		NA	NA
B4_00569	B4_1			OG0005274	Chromosome	NOT	509504	510887	-1	NA	NA	NA	COG2079	G	2-methylcitrate dehydratase PrpD	PrpD	NA	G	Carbohydrate transport and metabolism		NA	NA
B4_00570	B4_1			OG0000237	Chromosome	NOT	510997	512377	-1	NA	NA	NA	COG2079	G	2-methylcitrate dehydratase PrpD	PrpD	NA	G	Carbohydrate transport and metabolism		NA	NA
B4_00571	B4_1			OG0003122	Chromosome	NOT	512490	513435	1	nac	LysR family transcriptional regulator, nitrogen assimilation regulatory protein	K19338	COG0583	K	DNA-binding transcriptional regulator, LysR family	LysR	NA	K	Transcription		NA	NA
B4_00572	B4_1			OG0005996	Chromosome	NOT	513549	514347	1	paaF, echA	enoyl-CoA hydratase [EC:4.2.1.17]	K01692	COG1024	I	Enoyl-CoA hydratase/carnithine racemase	CaiD	Fatty acid biosynthesis	I	Lipid transport and metabolism		NA	NA
B4_00573	B4_1			OG0004545	Chromosome	NOT	514352	515285	1	E4.1.3.4, HMGCL, hmgL	hydroxymethylglutaryl-CoA lyase [EC:4.1.3.4]	K01640	COG0119	E	Isopropylmalate/homocitrate/citramalate synthases	LeuA	Isoleucine, leucine, valine biosynthesis	E	Amino acid transport and metabolism		NA	NA
B4_00574	B4_1			OG0003856	Chromosome	NOT	515413	516406	1	yiaO	TRAP-type transport system periplasmic protein	K21395	COG1638	G	TRAP-type C4-dicarboxylate transport system, periplasmic component	DctP	NA	G	Carbohydrate transport and metabolism		NA	NA
B4_00575	B4_1			OG0005462	Chromosome	Pseudo10089	516406	516604	1	NA	NA	NA	NA	NA	NA	NA	NA	NA	NA		NA	NA
B4_00576	B4_1			OG0005462	Chromosome	Pseudo10089	516600	516888	1	NA	NA	NA	NA	NA	NA	NA	NA	NA	NA		NA	NA
B4_00577	B4_1			OG0005692	Chromosome	Pseudo10089	516884	517850	1	NA	NA	NA	COG4664	Q	TRAP-type mannitol/chloroaromatic compound transport system, large permease component	FcbT3	NA	Q	Secondary metabolites biosynthesis, transport and catabolism		NA	NA
B4_00578	B4_1			OG0005692	Chromosome	Pseudo10090	517867	518188	1	NA	NA	NA	COG4664	Q	TRAP-type mannitol/chloroaromatic compound transport system, large permease component	FcbT3	NA	Q	Secondary metabolites biosynthesis, transport and catabolism		NA	NA
B4_00579	B4_1			OG0002954	Chromosome	NOT	518197	519274	1	NA	NA	NA	COG1064	G	D-arabinose 1-dehydrogenase, Zn-dependent alcohol dehydrogenase family	AdhP	NA	G	Carbohydrate transport and metabolism		NA	NA
B4_00580	B4_1			OG0000049	Chromosome	NOT	519278	520757	1	tgnC	(Z)-2-((N-methylformamido)methylene)-5-hydroxybutyrolactone dehydrogenase [EC:1.2.1.-]	K23463	COG1012	I	Acyl-CoA reductase or other NAD-dependent aldehyde dehydrogenase	AdhE	Proline degradation	I	Lipid transport and metabolism		NA	NA
B4_00581	B4_1			OG0005200	Chromosome	NOT	520815	522027	1	NA	NA	NA	COG0404	E	Glycine cleavage system protein T (aminomethyltransferase)	GcvT	Glycine cleavage	E	Amino acid transport and metabolism		NA	NA
B4_00582	B4_1			OG0003652	Chromosome	NOT	522551	523763	1	NA	NA	NA	COG5485	R	Predicted ester cyclase	NA	NA	R	General function prediction only		NA	NA
B4_00583	B4_1			OG0000267	Chromosome	NOT	523791	525021	1	NA	NA	NA	COG1653	G	ABC-type glycerol-3-phosphate transport system, periplasmic component	UgpB	NA	G	Carbohydrate transport and metabolism		NA	NA
B4_00584	B4_1			OG0005995	Chromosome	Pseudo10091	525089	525629	1	NA	NA	NA	COG1175	G	ABC-type sugar transport system, permease component	UgpA	NA	G	Carbohydrate transport and metabolism		NA	NA
B4_00585	B4_1			OG0000098	Chromosome	Pseudo10092	525673	525949	1	K07483	transposase	K07483	COG2963	X	Transposase InsE and inactivated derivatives	InsE	NA	X	Mobilome: prophages, transposons		NA	NA
B4_00586	B4_1			OG0000018	Chromosome	Pseudo10092	525945	526536	1	K07497	putative transposase	K07497	COG2801	X	Transposase InsO and inactivated derivatives	Tra5	NA	X	Mobilome: prophages, transposons		NA	NA
B4_00587	B4_1			OG0000018	Chromosome	NOT	526590	526803	1	K07497	putative transposase	K07497	COG2801	X	Transposase InsO and inactivated derivatives	Tra5	NA	X	Mobilome: prophages, transposons		NA	NA
NA	B4_1				NA	NA	525611	526841	NA	NA	NA	NA	NA	NA	NA	NA	NA	NA	NA		IS3_176	IS3
B4_00588	B4_1			OG0006369	Chromosome	Pseudo10093	526917	527370	1	NA	NA	NA	COG1175	G	ABC-type sugar transport system, permease component	UgpA	NA	G	Carbohydrate transport and metabolism		NA	NA
B4_00589	B4_1			OG0000239	Chromosome	Pseudo10093	527366	528206	1	NA	NA	NA	COG0395	G	ABC-type glycerol-3-phosphate transport system, permease component	UgpE	NA	G	Carbohydrate transport and metabolism		NA	NA
B4_00590	B4_1			OG0000145	Chromosome	NOT	528209	528647	1	NA	NA	NA	COG5485	R	Predicted ester cyclase	NA	NA	R	General function prediction only		NA	NA
B4_00591	B4_1			OG0000070	Chromosome	NOT	528978	529698	1	NA	NA	NA	COG1609	K	DNA-binding transcriptional regulator, LacI/PurR family	PurR	NA	K	Transcription		NA	NA
B4_00592	B4_1			OG0006807	Chromosome	NOT	530469	530727	1	NA	NA	NA	NA	NA	NA	NA	NA	NA	NA		NA	NA
B4_00593	B4_1			OG0000151	Chromosome	NOT	530873	531302	-1	NA	NA	NA	NA	NA	NA	NA	NA	NA	NA		NA	NA
B4_00594	B4_1			OG0003096	Chromosome	NOT	531635	532217	-1	NA	NA	NA	COG1309	K	DNA-binding protein, AcrR family, includes nucleoid occlusion protein SlmA	AcrR	NA	K	Transcription		NA	NA
B4_00595	B4_1			OG0003302	Chromosome	NOT	532317	533340	-1	NA	NA	NA	COG2207	K	AraC-type DNA-binding domain and AraC-containing proteins	AraC	NA	K	Transcription		NA	NA
B4_00596	B4_1			OG0003302	Chromosome	NOT	533766	534696	1	NA	NA	NA	COG2207	K	AraC-type DNA-binding domain and AraC-containing proteins	AraC	NA	K	Transcription		NA	NA
B4_00597	B4_1			OG0006174	Chromosome	Pseudo10094	535037	536282	-1	NA	NA	NA	NA	NA	NA	NA	NA	NA	NA		NA	NA
B4_00598	B4_1			OG0005273	Chromosome	NOT	536441	536555	1	NA	NA	NA	COG2801	X	Transposase InsO and inactivated derivatives	Tra5	NA	X	Mobilome: prophages, transposons		NA	NA
B4_00599	B4_1			OG0005691	Chromosome	NOT	536577	536814	1	NA	NA	NA	COG2801	X	Transposase InsO and inactivated derivatives	Tra5	NA	X	Mobilome: prophages, transposons		NA	NA
B4_00600	B4_1			OG0006661	Chromosome	NOT	537625	538000	1	NA	NA	NA	NA	NA	NA	NA	NA	NA	NA		NA	NA
B4_00601	B4_1			OG0006173	Chromosome	Pseudo10095	538663	538963	-1	NA	NA	NA	NA	NA	NA	NA	NA	NA	NA		NA	NA
B4_00602	B4_1			OG0006172	Chromosome	NOT	539676	540012	1	NA	NA	NA	NA	NA	NA	NA	NA	NA	NA		NA	NA
B4_00603	B4_1			OG0006171	Chromosome	NOT	540670	541399	-1	NA	NA	NA	COG0568	K	DNA-directed RNA polymerase, sigma subunit (sigma70/sigma32)	RpoD	RNA polymerase	K	Transcription		NA	NA
B4_00604	B4_1			OG0003626	Chromosome	NOT	541591	542182	1	NA	NA	NA	COG1846	K	DNA-binding transcriptional regulator, MarR family	MarR	NA	K	Transcription		NA	NA
B4_00605	B4_1			OG0006170	Chromosome	NOT	542206	543370	1	mrp, NUBPL	ATP-binding protein involved in chromosome partitioning	K03593	COG0489	D	Fe-S cluster carrier ATPase, Mrp/ApbC/NBP35 family	Mrp	NA	D	Cell cycle control, cell division, chromosome partitioning		NA	NA
B4_00606	B4_1			OG0005821	Chromosome	NOT	543362	544652	1	NFU1, HIRIP5	NFU1 iron-sulfur cluster scaffold homolog, mitochondrial	K22074	COG0694	O	Fe-S cluster biogenesis protein NfuA, 4Fe-4S-binding domain	NifU	NA	O	Posttranslational modification, protein turnover, chaperones		NA	NA
B4_00607	B4_1			OG0006806	Chromosome	NOT	544707	544824	-1	NA	NA	NA	NA	NA	NA	NA	NA	NA	NA		NA	NA
B4_00608	B4_1	CRISPR-Cas systems		OG0006368	Chromosome	NOT	544823	545129	-1	cas2	CRISPR-associated protein Cas2	K09951	COG1343	V	CRISPR/Cas system-associated endoribonuclease Cas2	Cas2	CRISPR-Cas system	V	Defense mechanisms		NA	NA
B4_00609	B4_1	CRISPR-Cas systems		OG0006367	Chromosome	NOT	545164	545806	-1	cas1	CRISP-associated protein Cas1	K15342	COG1518	V	CRISPR-Cas system-associated integrase Cas1	Cas1	CRISPR-Cas system	V	Defense mechanisms		NA	NA
B4_00610	B4_1	CRISPR-Cas systems		OG0010883	Chromosome	Pseudo10096	546150	546612	-1	NA	NA	NA	COG3513	V	CRISPR-Cas system type-II protein Cas9	Cas9	CRISPR-Cas system	V	Defense mechanisms		NA	NA
B4_00611	B4_1	CRISPR-Cas systems		OG0012927	Chromosome	Pseudo10096;Pseudo10097	546926	547574	1	NA	NA	NA	NA	NA	NA	NA	NA	NA	NA		NA	NA
B4_00612	B4_1	CRISPR-Cas systems		OG0006366	Chromosome	Pseudo10096	547707	548184	-1	NA	NA	NA	COG3513	V	CRISPR-Cas system type-II protein Cas9	Cas9	CRISPR-Cas system	V	Defense mechanisms		NA	NA
B4_00613	B4_1			OG0006660	Chromosome	NOT	548450	549452	-1	NA	NA	NA	COG3313	R	Predicted Fe-S protein YdhL, DUF1289 family	YdhL	NA	R	General function prediction only		NA	NA
B4_00614	B4_1			OG0006169	Chromosome	NOT	549444	550101	-1	NA	NA	NA	COG1865	H	Adenosylcobinamide amidohydrolase	CbiZ	NA	H	Coenzyme transport and metabolism		NA	NA
B4_00615	B4_1			OG0003745	Chromosome	NOT	550180	550855	-1	ABC.FEV.A	iron complex transport system ATP-binding protein [EC:7.2.2.-]	K02013	COG1120	PH	ABC-type cobalamin/Fe3+-siderophores transport system, ATPase component	FepC	NA	P	Inorganic ion transport and metabolism		NA	NA
B4_00616	B4_1			OG0000222	Chromosome	NOT	550851	551835	-1	NA	NA	NA	COG0609	P	ABC-type Fe3+-siderophore transport system, permease component	FepD	NA	P	Inorganic ion transport and metabolism		NA	NA
B4_00617	B4_1			OG0005820	Chromosome	NOT	551831	552029	-1	NA	NA	NA	COG0614	P	ABC-type Fe3+-hydroxamate transport system, periplasmic component	FepB	NA	P	Inorganic ion transport and metabolism		NA	NA
B4_00618	B4_1	Enterobactin biosynthesis gene cluster		OG0005820	Chromosome	NOT	552025	552718	-1	TC.FEV.OM	iron complex outermembrane recepter protein	K02014	COG0614	P	ABC-type Fe3+-hydroxamate transport system, periplasmic component	FepB	NA	P	Inorganic ion transport and metabolism		NA	NA
fv	B4_1	Enterobactin biosynthesis gene cluster		OG0005819	Chromosome	NOT	552660	554094	-1	TC.FEV.OM	iron complex outermembrane recepter protein	K02014	COG4206	H	Outer membrane cobalamin receptor protein BtuB	BtuB	NA	H	Coenzyme transport and metabolism		NA	NA
B4_00620	B4_1	Enterobactin biosynthesis gene cluster			Chromosome	NOT	554237	554495	1	TC.FEV.OM	iron complex outermembrane recepter protein	K02014	NA	NA	NA	NA	NA	NA	NA		NA	NA
B4_00621	B4_1			OG0003853	Chromosome	NOT	555143	556361	1	K07234	uncharacterized protein involved in response to NO	K07234	COG3213	T	Nitric oxide response protein NnrS	NnrS	NA	T	Signal transduction mechanisms		NA	NA
B4_00622	B4_1			OG0004347	Chromosome	NOT	556372	556894	1	NA	NA	NA	COG1618	F	Nucleoside-triphosphatase THEP1	THEP1	NA	F	Nucleotide transport and metabolism		NA	NA
B4_00623	B4_1			OG0005199	Chromosome	NOT	556869	557286	-1	nsrR	Rrf2 family transcriptional regulator, nitric oxide-sensitive transcriptional repressor	K13771	COG1959	K	DNA-binding transcriptional regulator, IscR family	IscR	NA	K	Transcription		NA	NA
B4_00624	B4_1			OG0003541	Chromosome	NOT	557417	557924	1	K24843	K24843	K24843	COG3154	H	Ubiquinone biosynthesis accessory factor UbiT, lipid carrier SCP2 domain	UbiT	NA	H	Coenzyme transport and metabolism		NA	NA
B4_00625	B4_1			OG0003520	Chromosome	NOT	557934	558936	1	K24844	K24844	K24844	COG0826	J	23S rRNA C2501 and tRNA U34 5'-hydroxylation protein RlhA/YrrN/YrrO, U32 peptidase family	RlhA	23S rRNA modification	J	Translation, ribosomal structure and biogenesis		NA	NA
B4_00626	B4_1			OG0003459	Chromosome	NOT	558941	559862	1	K24845	K24845	K24845	COG0826	J	23S rRNA C2501 and tRNA U34 5'-hydroxylation protein RlhA/YrrN/YrrO, U32 peptidase family	RlhA	23S rRNA modification	J	Translation, ribosomal structure and biogenesis		NA	NA
B4_00627	B4_1			OG0005994	Chromosome	NOT	560345	561056	1	sufC	Fe-S cluster assembly ATP-binding protein	K09013	COG0396	O	Fe-S cluster assembly ATPase SufC	SufC	NA	O	Posttranslational modification, protein turnover, chaperones		NA	NA
B4_00628	B4_1			OG0006659	Chromosome	NOT	561086	562211	1	NA	NA	NA	COG0719	O	Fe-S cluster assembly scaffold protein SufB	SufB	NA	O	Posttranslational modification, protein turnover, chaperones		NA	NA
B4_00629	B4_1			OG0002528	Chromosome	NOT	562621	563143	1	NA	NA	NA	NA	NA	NA	NA	NA	NA	NA		NA	NA
B4_00630	B4_1			OG0005818	Chromosome	NOT	563130	563289	-1	NA	NA	NA	NA	NA	NA	NA	NA	NA	NA		NA	NA
B4_00631	B4_1			OG0001554	Chromosome	NOT	563361	563982	1	RP-S4, rpsD	small subunit ribosomal protein S4	K02986	COG0522	J	Ribosomal protein S4 or related protein	RpsD	Ribosome 30S subunit	J	Translation, ribosomal structure and biogenesis		NA	NA
B4_00632	B4_1			OG0002123	Chromosome	NOT	564042	564408	-1	NA	NA	NA	COG1522	K	DNA-binding transcriptional regulator, Lrp family	Lrp	NA	K	Transcription		NA	NA
B4_00633	B4_1			OG0001285	Chromosome	NOT	564605	566021	1	NA	NA	NA	COG0520	E	Selenocysteine lyase/Cysteine desulfurase	CsdA	NA	E	Amino acid transport and metabolism		NA	NA
B4_00634	B4_1			OG0001284	Chromosome	NOT	566085	567240	1	hisC	histidinol-phosphate aminotransferase [EC:2.6.1.9]	K00817	COG0079	E	Histidinol-phosphate/aromatic aminotransferase or cobyric acid decarboxylase	HisC	Cobalamine/B12 biosynthesis	E	Amino acid transport and metabolism		NA	NA
B4_00635	B4_1			OG0001860	Chromosome	NOT	567187	568087	1	tyrA2	prephenate dehydrogenase [EC:1.3.1.12]	K04517	COG0287	E	Prephenate dehydrogenase	TyrA	Aromatic amino acid biosynthesis	E	Amino acid transport and metabolism		NA	NA
B4_00636	B4_1			OG0002122	Chromosome	NOT	568083	568944	1	NA	NA	NA	COG3921	S	Uncharacterized conserved protein, contains Extensin-like_C domain	NA	NA	S	Function unknown		NA	NA
B4_00637	B4_1			OG0000641	Chromosome	NOT	568940	569942	-1	NA	NA	NA	COG4093	S	Uncharacterized conserved protein, DUF2125 domain	NA	NA	S	Function unknown		NA	NA
B4_00638	B4_1			OG0001859	Chromosome	NOT	570009	570540	1	CHAC, chaC	glutathione-specific gamma-glutamylcyclotransferase [EC:4.3.2.7]	K07232	COG3703	P	Gamma-glutamylcyclotransferase ChaC2 (glutathione degradation)	ChaC2	NA	P	Inorganic ion transport and metabolism		NA	NA
B4_00639	B4_1			OG0001089	Chromosome	NOT	570609	571794	1	NA	NA	NA	NA	NA	NA	NA	NA	NA	NA		NA	NA
B4_00640	B4_1			OG0001283	Chromosome	Pseudo10098;Pseudo10099	571797	572826	1	NA	NA	NA	COG1360	N	Flagellar motor protein MotB	MotB	NA	N	Cell motility		NA	NA
B4_00641	B4_1			OG0001283	Chromosome	Pseudo10098;Pseudo10099	572819	573539	1	motB	chemotaxis protein MotB	K02557	COG1360	N	Flagellar motor protein MotB	MotB	NA	N	Cell motility		NA	NA
B4_00642	B4_1			OG0004616	Chromosome	NOT	573571	574462	-1	NA	NA	NA	COG3119	P	Arylsulfatase A or related enzyme, AlkP superfamily	AslA	NA	P	Inorganic ion transport and metabolism		NA	NA
B4_00643	B4_1			OG0000786	Chromosome	NOT	574631	576956	-1	clpA	ATP-dependent Clp protease ATP-binding subunit ClpA	K03694	COG0542	O	ATP-dependent Clp protease, ATP-binding subunit ClpA	ClpA	NA	O	Posttranslational modification, protein turnover, chaperones		NA	NA
B4_00644	B4_1			OG0001282	Chromosome	NOT	577130	577898	-1	gloB, gloC, HAGH	hydroxyacylglutathione hydrolase [EC:3.1.2.6]	K01069	COG0491	R	Glyoxylase or a related metal-dependent hydrolase, beta-lactamase superfamily II	GloB	NA	R	General function prediction only		NA	NA
B4_00645	B4_1			OG0001858	Chromosome	NOT	577959	578694	1	NA	NA	NA	COG2226	H	Ubiquinone/menaquinone biosynthesis C-methylase UbiE/MenG	UbiE	Biotin biosynthesis	H	Coenzyme transport and metabolism		NA	NA
B4_00646	B4_1			OG0001857	Chromosome	NOT	579009	579570	1	ATPF1D, atpH	F-type H+-transporting ATPase subunit delta	K02113	COG0712	C	FoF1-type ATP synthase, delta subunit	AtpH	FoF1-type ATP synthase	C	Energy production and conversion		NA	NA
B4_00647	B4_1			OG0001281	Chromosome	NOT	579570	581109	1	ATPF1A, atpA	F-type H+/Na+-transporting ATPase subunit alpha [EC:7.1.2.2 7.2.2.1]	K02111	COG0056	C	FoF1-type ATP synthase, alpha subunit	AtpA	FoF1-type ATP synthase	C	Energy production and conversion		NA	NA
B4_00648	B4_1			OG0001088	Chromosome	NOT	581121	582000	1	ATPF1G, atpG	F-type H+-transporting ATPase subunit gamma	K02115	COG0224	C	FoF1-type ATP synthase, gamma subunit	AtpG	FoF1-type ATP synthase	C	Energy production and conversion		NA	NA
B4_00649	B4_1			OG0000891	Chromosome	NOT	582020	583445	1	ATPeF1B, ATP5B, ATP2	F-type H+-transporting ATPase subunit beta [EC:7.1.2.2]	K02133	COG0055	C	FoF1-type ATP synthase, beta subunit	AtpD	FoF1-type ATP synthase	C	Energy production and conversion		NA	NA
B4_00650	B4_1			OG0001856	Chromosome	NOT	583457	583868	1	ATPF1E, atpC	F-type H+-transporting ATPase subunit epsilon	K02114	COG0355	C	FoF1-type ATP synthase, epsilon subunit	AtpC	FoF1-type ATP synthase	C	Energy production and conversion		NA	NA
B4_00651	B4_1			OG0002439	Chromosome	NOT	583901	584333	1	NA	NA	NA	NA	NA	NA	NA	NA	NA	NA		NA	NA
B4_00652	B4_1			OG0005817	Chromosome	NOT	584366	585188	-1	vanX	zinc D-Ala-D-Ala dipeptidase [EC:3.4.13.22]	K08641	COG2173	M	D-alanyl-D-alanine dipeptidase	DdpX	NA	M	Cell wall/membrane/envelope biogenesis		NA	NA
B4_00653	B4_1			OG0001553	Chromosome	NOT	585368	586388	-1	PRPS, prsA	ribose-phosphate pyrophosphokinase [EC:2.7.6.1]	K00948	COG0462	F	Phosphoribosylpyrophosphate synthetase	PrsA	Histidine biosynthesis, Purine biosynthesis	F	Nucleotide transport and metabolism		NA	NA
B4_00654	B4_1			OG0002438	Chromosome	NOT	586495	587098	1	NA	NA	NA	COG3917	Q	2-hydroxychromene-2-carboxylate isomerase	NahD	NA	Q	Secondary metabolites biosynthesis, transport and catabolism		NA	NA
B4_00655	B4_1			OG0000203	Chromosome	NOT	587094	587910	1	lipV	lipase [EC:3.1.1.-]	K19311	COG0596	HR	2-succinyl-6-hydroxy-2,4-cyclohexadiene-1-carboxylate synthase MenH and related esterases, alpha/beta hydrolase fold	MenH	Menaquinone biosynthesis	H	Coenzyme transport and metabolism		NA	NA
B4_00656	B4_1			OG0001280	Chromosome	NOT	587943	588978	-1	ltaE	threonine aldolase [EC:4.1.2.48]	K01620	COG2008	E	Threonine aldolase	GLY1	NA	E	Amino acid transport and metabolism		NA	NA
B4_00657	B4_1			OG0001552	Chromosome	NOT	588977	589451	-1	K09160	uncharacterized protein	K09160	COG2983	R	Uncharacterized cysteine cluster protein YcgN, CxxCxxCC family	YcgN	NA	R	General function prediction only		NA	NA
B4_00658	B4_1			OG0001855	Chromosome	NOT	589447	590377	-1	ribF	riboflavin kinase / FMN adenylyltransferase [EC:2.7.1.26 2.7.7.2]	K11753	COG0196	H	FAD synthase	RibF	Riboflavin/FAD biosynthesis	H	Coenzyme transport and metabolism		NA	NA
B4_00659	B4_1			OG0003667	Chromosome	NOT	590540	591035	-1	NA	NA	NA	COG4283	R	Uncharacterized conserved protein DfsB/IRC4, DUF1706 (PF08020) domain	DfsB	NA	R	General function prediction only		NA	NA
B4_00660	B4_1			OG0001551	Chromosome	NOT	591041	591608	-1	croR	3-hydroxybutyryl-CoA dehydratase [EC:4.2.1.55]	K17865	COG2030	I	Acyl-CoA dehydratase PaaZ	MaoC	NA	I	Lipid transport and metabolism		NA	NA
B4_00661	B4_1			OG0001550	Chromosome	NOT	591709	592585	-1	NA	NA	NA	COG0647	F	Ribonucleotide monophosphatase NagD, HAD superfamily	NagD	NA	F	Nucleotide transport and metabolism		NA	NA
B4_00662	B4_1			OG0001854	Chromosome	NOT	592705	593626	-1	ppaC	manganese-dependent inorganic pyrophosphatase [EC:3.6.1.1]	K15986	COG1227	C	Inorganic pyrophosphatase/exopolyphosphatase	PPX1	NA	C	Energy production and conversion		NA	NA
B4_00663	B4_1			OG0001087	Chromosome	NOT	593736	594831	-1	K09973	uncharacterized protein	K09973	COG3735	S	Uncharacterized conserved protein YbaP, TraB family	TraB	NA	S	Function unknown		NA	NA
B4_00664	B4_1			OG0002294	Chromosome	NOT	594837	595512	1	NA	NA	NA	COG5482	S	Uncharacterized conserved protein, DUF2161 domain	NA	NA	S	Function unknown		NA	NA
B4_00665	B4_1			OG0000785	Chromosome	NOT	595685	595973	1	groES, HSPE1	chaperonin GroES	K04078	COG0234	O	Co-chaperonin GroES (HSP10)	GroES	NA	O	Posttranslational modification, protein turnover, chaperones		NA	NA
B4_00666	B4_1			OG0000322	Chromosome	NOT	596028	597672	1	groEL, HSPD1	chaperonin GroEL	K04077	COG0459	O	Chaperonin GroEL (HSP60 family)	GroEL	NA	O	Posttranslational modification, protein turnover, chaperones		NA	NA
B4_00667	B4_1			OG0000482	Chromosome	NOT	597774	598653	1	NA	NA	NA	COG0697	GER	Permease of the drug/metabolite transporter (DMT) superfamily	RhaT	NA	G	Carbohydrate transport and metabolism		NA	NA
B4_00668	B4_1			OG0002437	Chromosome	NOT	598747	599464	1	lip, TGL2	triacylglycerol lipase [EC:3.1.1.3]	K01046	COG1075	I	Triacylglycerol esterase/lipase EstA, alpha/beta hydrolase fold	EstA	NA	I	Lipid transport and metabolism		NA	NA
B4_00669	B4_1			OG0002293	Chromosome	NOT	599460	600612	1	phnM	alpha-D-ribose 1-methylphosphonate 5-triphosphate diphosphatase [EC:3.6.1.63]	K06162	COG3454	P	Alpha-D-ribose 1-methylphosphonate 5-triphosphate diphosphatase PhnM	PhnM	NA	P	Inorganic ion transport and metabolism		NA	NA
B4_00670	B4_1			OG0001279	Chromosome	NOT	600681	601749	-1	purK	5-(carboxyamino)imidazole ribonucleotide synthase [EC:6.3.4.18]	K01589	COG0026	F	Phosphoribosylaminoimidazole carboxylase (NCAIR synthetase)	PurK	Purine biosynthesis	F	Nucleotide transport and metabolism		NA	NA
B4_00671	B4_1			OG0003510	Chromosome	NOT	601751	602507	-1	NA	NA	NA	COG0345	E	Pyrroline-5-carboxylate reductase	ProC	Proline biosynthesis	E	Amino acid transport and metabolism		NA	NA
B4_00672	B4_1			OG0001278	Chromosome	NOT	602503	602989	-1	purE	5-(carboxyamino)imidazole ribonucleotide mutase [EC:5.4.99.18]	K01588	COG0041	F	Phosphoribosylcarboxyaminoimidazole (NCAIR) mutase	PurE	Purine biosynthesis	F	Nucleotide transport and metabolism		NA	NA
B4_00673	B4_1			OG0001549	Chromosome	Pseudo10100	603075	603378	-1	K09794	uncharacterized protein	K09794	COG5481	S	Uncharacterized conserved protein, DUF465 domain	NA	NA	S	Function unknown		NA	NA
B4_00674	B4_1			OG0001277	Chromosome	NOT	603465	603879	1	NA	NA	NA	COG0071	O	Small heat shock protein IbpA, HSP20 family	IbpA	NA	O	Posttranslational modification, protein turnover, chaperones		NA	NA
B4_00675	B4_1			OG0002121	Chromosome	NOT	603884	604109	1	NA	NA	NA	COG5568	S	Uncharacterized conserved protein, DUF1150 family	NA	NA	S	Function unknown		NA	NA
B4_00676	B4_1			OG0002120	Chromosome	NOT	604160	605048	1	phzF	trans-2,3-dihydro-3-hydroxyanthranilate isomerase [EC:5.3.3.17]	K06998	COG0384	R	Predicted epimerase YddE/YHI9, PhzF superfamily	YHI9	NA	R	General function prediction only		NA	NA
B4_00677	B4_1			OG0003185	Chromosome	NOT	605044	605914	1	NA	NA	NA	NA	NA	NA	NA	NA	NA	NA		NA	NA
B4_00678	B4_1			OG0006365	Chromosome	NOT	606042	606705	1	NA	NA	NA	NA	NA	NA	NA	NA	NA	NA		NA	NA
B4_00679	B4_1			OG0001086	Chromosome	NOT	606822	608541	-1	sat, met3	sulfate adenylyltransferase [EC:2.7.7.4]	K00958	COG2046	P	ATP sulfurylase (sulfate adenylyltransferase)	MET3	Cysteine biosynthesis	P	Inorganic ion transport and metabolism		NA	NA
B4_00680	B4_1			OG0001853	Chromosome	Pseudo10101;Pseudo10102	608735	609614	-1	E4.6.1.1	adenylate cyclase [EC:4.6.1.1]	K01768	COG2114	T	Adenylate cyclase, class 3	AcyC	NA	T	Signal transduction mechanisms		NA	NA
B4_00681	B4_1			OG0001853	Chromosome	Pseudo10101;Pseudo10102	609610	610435	-1	NA	NA	NA	COG2114	T	Adenylate cyclase, class 3	AcyC	NA	T	Signal transduction mechanisms		NA	NA
B4_00682	B4_1			OG0001085	Chromosome	NOT	610626	611568	-1	trxB, TRR	thioredoxin reductase (NADPH) [EC:1.8.1.9]	K00384	COG0492	O	Thioredoxin reductase	TrxB	NA	O	Posttranslational modification, protein turnover, chaperones		NA	NA
B4_00683	B4_1			OG0001548	Chromosome	NOT	611792	612293	1	lrp	Lrp/AsnC family transcriptional regulator, leucine-responsive regulatory protein	K03719	COG1522	K	DNA-binding transcriptional regulator, Lrp family	Lrp	NA	K	Transcription		NA	NA
B4_00684	B4_1			OG0006364	Chromosome	NOT	612289	612406	1	NA	NA	NA	NA	NA	NA	NA	NA	NA	NA		NA	NA
B4_00685	B4_1			OG0002119	Chromosome	NOT	612410	613328	-1	NA	NA	NA	COG2931	Q	Ca2+-binding protein, RTX toxin-related	NA	NA	Q	Secondary metabolites biosynthesis, transport and catabolism		NA	NA
B4_00686	B4_1			OG0000890	Chromosome	NOT	613921	614680	-1	yfiH	polyphenol oxidase [EC:1.10.3.-]	K05810	COG1496	P	Copper oxidase (laccase) domain	YfiH	NA	P	Inorganic ion transport and metabolism		NA	NA
B4_00687	B4_1			OG0001276	Chromosome	NOT	614676	615744	-1	NDUFAF7	NADH dehydrogenase [ubiquinone] 1 alpha subcomplex assembly factor 7	K18164	COG1565	R	SAM-dependent methyltransferase, MidA family	MidA	NA	R	General function prediction only		NA	NA
B4_00688	B4_1			OG0000640	Chromosome	NOT	615740	616628	-1	lgt, umpA	phosphatidylglycerol---prolipoprotein diacylglyceryl transferase [EC:2.5.1.145]	K13292	COG0682	M	Prolipoprotein diacylglyceryltransferase	Lgt	NA	M	Cell wall/membrane/envelope biogenesis		NA	NA
B4_00689	B4_1			OG0001275	Chromosome	NOT	616726	616975	1	K09806	uncharacterized protein	K09806	COG2960	H	Ubiquinone biosynthesis accessory factor UbiK	UbiK	NA	H	Coenzyme transport and metabolism		NA	NA
B4_00690	B4_1			OG0001547	Chromosome	NOT	617297	617798	1	NA	NA	NA	COG5465	R	Uncharacterized conserved protein YbjN, helps stabilize unstable proteins	YbjN	NA	R	General function prediction only		NA	NA
B4_00691	B4_1			OG0001084	Chromosome	NOT	617836	618652	1	proC	pyrroline-5-carboxylate reductase [EC:1.5.1.2]	K00286	COG0345	E	Pyrroline-5-carboxylate reductase	ProC	Proline biosynthesis	E	Amino acid transport and metabolism		NA	NA
B4_00692	B4_1			OG0001274	Chromosome	NOT	618644	618983	1	K06878	tRNA-binding protein	K06878	COG0073	J	tRNA-binding EMAP/Myf domain	EMAP	NA	J	Translation, ribosomal structure and biogenesis		NA	NA
B4_00693	B4_1			OG0000066	Chromosome	NOT	618982	619933	1	NA	NA	NA	COG1052	CHR	Lactate dehydrogenase or related 2-hydroxyacid dehydrogenase	LdhA	Pyridoxal phosphate biosynthesis	C	Energy production and conversion		NA	NA
B4_00694	B4_1			OG0002118	Chromosome	NOT	619929	620508	-1	tdk, TK	thymidine kinase [EC:2.7.1.21]	K00857	COG1435	F	Thymidine kinase	Tdk	Pyrimidine salvage	F	Nucleotide transport and metabolism		NA	NA
B4_00695	B4_1				Chromosome	NOT	620600	620688	-1	NA	NA	NA	NA	NA	NA	NA	NA	NA	NA		NA	NA
B4_00696	B4_1			OG0000784	Chromosome	NOT	620866	621328	1	NA	NA	NA	NA	NA	NA	NA	NA	NA	NA		NA	NA
B4_00697	B4_1			OG0004225	Chromosome	NOT	621477	623271	1	NA	NA	NA	COG1287	O	Asparagine N-glycosylation enzyme, membrane subunit Stt3	Stt3	NA	O	Posttranslational modification, protein turnover, chaperones		NA	NA
B4_00698	B4_1			OG0001852	Chromosome	NOT	623309	624506	-1	E2.3.1.207	beta-ketodecanoyl-[acyl-carrier-protein] synthase [EC:2.3.1.207]	K16872	COG0332	I	3-oxoacyl-[acyl-carrier-protein] synthase III	FabH	Fatty acid biosynthesis	I	Lipid transport and metabolism		NA	NA
B4_00699	B4_1			OG0002420	Chromosome	NOT	624599	625076	1	NA	NA	NA	COG1846	K	DNA-binding transcriptional regulator, MarR family	MarR	NA	K	Transcription		NA	NA
B4_00700	B4_1			OG0000354	Chromosome	NOT	625063	626101	1	NA	NA	NA	COG0845	MV	Multidrug efflux pump subunit AcrA (membrane-fusion protein)	AcrA	NA	M	Cell wall/membrane/envelope biogenesis		NA	NA
B4_00701	B4_1			OG0012000	Chromosome	NOT	626113	626383	1	NA	NA	NA	COG0841	V	Multidrug efflux pump subunit AcrB	AcrB	NA	V	Defense mechanisms		NA	NA
B4_00702	B4_1			OG0000340	Chromosome	NOT	626454	629163	1	NA	NA	NA	COG0841	V	Multidrug efflux pump subunit AcrB	AcrB	NA	V	Defense mechanisms		NA	NA
B4_00703	B4_1			OG0000455	Chromosome	Pseudo10103	629223	631812	-1	NA	NA	NA	COG0458	EF	Carbamoylphosphate synthase large subunit	CarB	Arginine biosynthesis	E	Amino acid transport and metabolism		NA	NA
B4_00704	B4_1			OG0009119	Chromosome	Pseudo10103	631766	632567	-1	NA	NA	NA	COG0458	EF	Carbamoylphosphate synthase large subunit	CarB	Arginine biosynthesis	E	Amino acid transport and metabolism		NA	NA
B4_00705	B4_1			OG0001546	Chromosome	NOT	632750	633872	1	NA	NA	NA	COG0147	EH	Anthranilate/para-aminobenzoate synthases component I	TrpE	Aromatic amino acid biosynthesis	E	Amino acid transport and metabolism		NA	NA
B4_00706	B4_1			OG0002436	Chromosome	NOT	633826	634474	1	NA	NA	NA	COG0115	EH	Branched-chain amino acid aminotransferase/4-amino-4-deoxychorismate lyase	IlvE	Isoleucine, leucine, valine biosynthesis	E	Amino acid transport and metabolism		NA	NA
B4_00707	B4_1			OG0002527	Chromosome	NOT	634488	635142	1	K07052	uncharacterized protein	K07052	NA	NA	NA	NA	NA	NA	NA		NA	NA
B4_00708	B4_1			OG0000207	Chromosome	NOT	635144	636371	-1	cfa	cyclopropane-fatty-acyl-phospholipid synthase [EC:2.1.1.79]	K00574	COG2230	I	Cyclopropane fatty-acyl-phospholipid synthase and related methyltransferases	Cfa	NA	I	Lipid transport and metabolism		NA	NA
B4_00709	B4_1			OG0000513	Chromosome	Pseudo10104;Pseudo10105	636577	637603	1	aspS	aspartyl-tRNA synthetase [EC:6.1.1.12]	K01876	COG0173	J	Aspartyl-tRNA synthetase	AspS	Aminoacyl-tRNA synthetases	J	Translation, ribosomal structure and biogenesis		NA	NA
B4_00710	B4_1			OG0000513	Chromosome	Pseudo10104;Pseudo10105	637599	638352	1	aspS	aspartyl-tRNA synthetase [EC:6.1.1.12]	K01876	COG0173	J	Aspartyl-tRNA synthetase	AspS	Aminoacyl-tRNA synthetases	J	Translation, ribosomal structure and biogenesis		NA	NA
B4_00711	B4_1			OG0001083	Chromosome	NOT	638611	639328	-1	NA	NA	NA	COG3437	T	Response regulator c-di-GMP phosphodiesterase, RpfG family, contains REC and HD-GYP domains	RpfG	NA	T	Signal transduction mechanisms		NA	NA
B4_00712	B4_1			OG0001545	Chromosome	NOT	639464	639869	1	MCEE, epi	methylmalonyl-CoA/ethylmalonyl-CoA epimerase [EC:5.1.99.1]	K05606	COG3185	ER	4-hydroxyphenylpyruvate dioxygenase and related hemolysins	HppD	NA	E	Amino acid transport and metabolism		NA	NA
B4_00713	B4_1			OG0001851	Chromosome	NOT	639890	640166	1	NA	NA	NA	COG5454	S	Predicted secreted protein	NA	NA	S	Function unknown		NA	NA
B4_00714	B4_1			OG0001544	Chromosome	NOT	640169	640868	-1	cysZ	CysZ protein	K06203	COG2981	EP	Sulfate transporter CysZ	CysZ	NA	E	Amino acid transport and metabolism		NA	NA
B4_00715	B4_1			OG0000783	Chromosome	NOT	640864	641443	-1	NA	NA	NA	COG0778	C	Nitroreductase	NfnB	Pyrimidine degradation	C	Energy production and conversion		NA	NA
B4_00716	B4_1			OG0002117	Chromosome	Pseudo10106	641613	641967	-1	NA	NA	NA	NA	NA	NA	NA	NA	NA	NA		NA	NA
B4_00717	B4_1			OG0000639	Chromosome	NOT	641983	642691	1	NA	NA	NA	COG4783	MO	Outer membrane protein chaperone/metalloprotease BepA/YfgC, contains M48 and TPR domains	BepA	NA	M	Cell wall/membrane/envelope biogenesis		NA	NA
B4_00718	B4_1			OG0001850	Chromosome	NOT	642687	643056	1	NA	NA	NA	COG1739	R	Putative translation regulator, IMPACT (imprinted ancient) protein family	YIH1	NA	R	General function prediction only		NA	NA
B4_00719	B4_1			OG0002526	Chromosome	NOT	643125	643377	1	NA	NA	NA	NA	NA	NA	NA	NA	NA	NA		NA	NA
B4_00720	B4_1			OG0002915	Chromosome	NOT	643391	643625	1	NA	NA	NA	NA	NA	NA	NA	NA	NA	NA		NA	NA
B4_00721	B4_1			OG0002709	Chromosome	NOT	643624	643903	1	NA	NA	NA	NA	NA	NA	NA	NA	NA	NA		NA	NA
B4_00722	B4_1			OG0002540	Chromosome	NOT	643885	644128	-1	CISD3	K23886	K23886	COG3369	S	Uncharacterized conserved protein, contains Zn-finger domain of CDGSH type	NA	NA	S	Function unknown		NA	NA
B4_00723	B4_1			OG0000889	Chromosome	NOT	644357	644546	1	NA	NA	NA	NA	NA	NA	NA	NA	NA	NA		NA	NA
B4_00724	B4_1			OG0002841	Chromosome	NOT	644686	645043	1	NA	NA	NA	COG0818	I	Diacylglycerol kinase	DgkA	NA	I	Lipid transport and metabolism		NA	NA
B4_00725	B4_1			OG0000888	Chromosome	NOT	645068	646397	-1	rimO	ribosomal protein S12 methylthiotransferase [EC:2.8.4.4]	K14441	COG0621	J	tRNA A37 methylthiotransferase MiaB	MiaB	tRNA modification	J	Translation, ribosomal structure and biogenesis		NA	NA
B4_00726	B4_1			OG0000887	Chromosome	NOT	646552	648511	1	asmA	AsmA protein	K07289	COG2982	M	Uncharacterized conserved protein AsmA involved in outer membrane biogenesis	AsmA	NA	M	Cell wall/membrane/envelope biogenesis		NA	NA
B4_00727	B4_1			OG0001849	Chromosome	NOT	648541	650038	-1	NA	NA	NA	COG1109	G	Phosphomannomutase	ManB	NA	G	Carbohydrate transport and metabolism		NA	NA
B4_00728	B4_1			OG0001543	Chromosome	NOT	650053	650887	-1	kdsA	2-dehydro-3-deoxyphosphooctonate aldolase (KDO 8-P synthase) [EC:2.5.1.55]	K01627	COG2877	M	3-deoxy-D-manno-octulosonic acid (KDO) 8-phosphate synthase	KdsA	Lipid A biosynthesis	M	Cell wall/membrane/envelope biogenesis		NA	NA
B4_00729	B4_1			OG0002435	Chromosome	NOT	650893	652477	-1	kpsE	capsular polysaccharide transport system permease protein	K10107	COG3524	M	Capsule polysaccharide export protein KpsE/RkpR	KpsE	NA	M	Cell wall/membrane/envelope biogenesis		NA	NA
B4_00730	B4_1			OG0002434	Chromosome	NOT	652454	653114	-1	kpsT	capsular polysaccharide transport system ATP-binding protein [EC:7.6.2.12]	K09689	COG1134	G	ABC-type polysaccharide/polyol phosphate transport system, ATPase component	TagH	NA	G	Carbohydrate transport and metabolism		NA	NA
B4_00731	B4_1			OG0002433	Chromosome	NOT	653476	653947	1	udg	uracil-DNA glycosylase [EC:3.2.2.27]	K21929	COG1573	L	Uracil-DNA glycosylase	Udg4	NA	L	Replication, recombination and repair		NA	NA
B4_00732	B4_1			OG0001848	Chromosome	NOT	653939	654728	1	NA	NA	NA	NA	NA	NA	NA	NA	NA	NA		NA	NA
B4_00733	B4_1			OG0001847	Chromosome	NOT	654792	655671	-1	yghU, yfcG	GSH-dependent disulfide-bond oxidoreductase [EC:1.8.4.-]	K11209	COG0625	O	Glutathione S-transferase	GstA	NA	O	Posttranslational modification, protein turnover, chaperones		NA	NA
B4_00734	B4_1			OG0000454	Chromosome	NOT	655917	656436	1	NA	NA	NA	COG3350	P	Heavy metal-bindng TRASH/YHS domain, predicted Cu/Ag metallochaperone	YHS	NA	P	Inorganic ion transport and metabolism		NA	NA
B4_00735	B4_1			OG0003376	Chromosome	NOT	656666	657158	-1	NA	NA	NA	COG0484	O	DnaJ-class molecular chaperone with C-terminal Zn finger domain	DnaJ	NA	O	Posttranslational modification, protein turnover, chaperones		NA	NA
B4_00736	B4_1			OG0001542	Chromosome	NOT	657388	658255	-1	metF, MTHFR	methylenetetrahydrofolate reductase (NADPH) [EC:1.5.1.20]	K00297	COG0685	E	5,10-methylenetetrahydrofolate reductase	MetF	NA	E	Amino acid transport and metabolism		NA	NA
B4_00737	B4_1			OG0001846	Chromosome	NOT	658349	659255	1	metR	LysR family transcriptional regulator, regulator for metE and metH	K03576	COG0583	K	DNA-binding transcriptional regulator, LysR family	LysR	NA	K	Transcription		NA	NA
B4_00738	B4_1			OG0001273	Chromosome	NOT	659363	660149	1	E3.1.3.25, IMPA, suhB	myo-inositol-1(or 4)-monophosphatase [EC:3.1.3.25]	K01092	COG0483	G	Archaeal fructose-1,6-bisphosphatase or related enzyme, inositol monophosphatase family	SuhB	Gluconeogenesis	G	Carbohydrate transport and metabolism		NA	NA
B4_00739	B4_1			OG0002115	Chromosome	NOT	660176	660920	-1	NA	NA	NA	COG0705	O	Membrane-associated serine protease, rhomboid family	GlpG	NA	O	Posttranslational modification, protein turnover, chaperones		NA	NA
B4_00740	B4_1			OG0006363	Chromosome	NOT	661202	661475	1	NA	NA	NA	NA	NA	NA	NA	NA	NA	NA		NA	NA
B4_00741	B4_1			OG0000542	Chromosome	NOT	661949	665348	-1	putA	RHH-type transcriptional regulator, proline utilization regulon repressor / proline dehydrogenase / delta 1-pyrroline-5-carboxylate dehydrogenase [EC:1.5.5.2 1.2.1.88]	K13821	COG4230	E	Delta 1-pyrroline-5-carboxylate dehydrogenase	PutA2	NA	E	Amino acid transport and metabolism		NA	NA
B4_00742	B4_1			OG0001540	Chromosome	NOT	665452	665932	1	lrp	Lrp/AsnC family transcriptional regulator, leucine-responsive regulatory protein	K03719	COG1522	K	DNA-binding transcriptional regulator, Lrp family	Lrp	NA	K	Transcription		NA	NA
B4_00743	B4_1			OG0002525	Chromosome	NOT	665971	666538	1	NA	NA	NA	COG4785	M	Lipoprotein NlpI, contains TPR repeats	NlpI	NA	M	Cell wall/membrane/envelope biogenesis		NA	NA
B4_00744	B4_1			OG0003855	Chromosome	NOT	666736	667672	-1	oxyR	LysR family transcriptional regulator, hydrogen peroxide-inducible genes activator	K04761	COG0583	K	DNA-binding transcriptional regulator, LysR family	LysR	NA	K	Transcription		NA	NA
B4_00745	B4_1				Chromosome	NOT	667699	667888	-1	NA	NA	NA	NA	NA	NA	NA	NA	NA	NA		NA	NA
B4_00746	B4_1			OG0005366	Chromosome	NOT	667931	668153	1	K09794	uncharacterized protein	K09794	COG5570	S	Uncharacterized conserved protein, DUF465 domain	NA	NA	S	Function unknown		NA	NA
B4_00747	B4_1			OG0006362	Chromosome	NOT	668430	668682	1	NA	NA	NA	NA	NA	NA	NA	NA	NA	NA		NA	NA
B4_00748	B4_1			OG0006805	Chromosome	NOT	668580	668928	-1	NA	NA	NA	NA	NA	NA	NA	NA	NA	NA		NA	NA
B4_00749	B4_1	DMSP degradation		OG0000281	Chromosome	NOT	668960	670073	-1	dmdA	dimethylsulfoniopropionate demethylase [EC:2.1.1.269]	K17486	COG0404	E	Glycine cleavage system protein T (aminomethyltransferase)	GcvT	Glycine cleavage	E	Amino acid transport and metabolism	DmdA	NA	NA
B4_00750	B4_1			OG0005690	Chromosome	Pseudo10107	670089	670437	-1	NA	NA	NA	COG2351	F	5-hydroxyisourate hydrolase (purine catabolism), transthyretin-related family	HiuH	NA	F	Nucleotide transport and metabolism		NA	NA
B4_00751	B4_1			OG0005689	Chromosome	Pseudo10107	670436	671375	-1	NA	NA	NA	COG0028	EH	Acetolactate synthase large subunit or other thiamine pyrophosphate-requiring enzyme	IlvB	Isoleucine, leucine, valine biosynthesis	E	Amino acid transport and metabolism		NA	NA
B4_00752	B4_1			OG0006361	Chromosome	NOT	671665	672079	-1	NA	NA	NA	NA	NA	NA	NA	NA	NA	NA		NA	NA
B4_00753	B4_1			OG0006360	Chromosome	Pseudo10108	672102	672549	-1	NA	NA	NA	NA	NA	NA	NA	NA	NA	NA		NA	NA
B4_00754	B4_1			OG0006359	Chromosome	NOT	672912	673119	1	NA	NA	NA	NA	NA	NA	NA	NA	NA	NA		NA	NA
B4_00755	B4_1			OG0006358	Chromosome	NOT	673115	673358	1	NA	NA	NA	NA	NA	NA	NA	NA	NA	NA		NA	NA
B4_00756	B4_1			OG0006357	Chromosome	NOT	673357	673594	1	NA	NA	NA	NA	NA	NA	NA	NA	NA	NA		NA	NA
B4_00757	B4_1	Prophage region 2		OG0004876	Chromosome	NOT	673597	674452	1	parB, spo0J	ParB family transcriptional regulator, chromosome partitioning protein	K03497	COG1475	D	Chromosome segregation protein Spo0J, contains ParB-like nuclease domain	Spo0J	NA	D	Cell cycle control, cell division, chromosome partitioning		NA	NA
B4_00758	B4_1	Prophage region 2		OG0004683	Chromosome	NOT	674454	676602	1	NA	NA	NA	NA	NA	NA	NA	NA	NA	NA		NA	NA
B4_00759	B4_1	Prophage region 2		OG0005272	Chromosome	NOT	676674	677418	1	NA	NA	NA	COG1474	L	Cdc6-related protein, AAA superfamily ATPase	CDC6	NA	L	Replication, recombination and repair		NA	NA
B4_00760	B4_1	Prophage region 2		OG0006356	Chromosome	NOT	677414	677651	1	NA	NA	NA	NA	NA	NA	NA	NA	NA	NA		NA	NA
B4_00761	B4_1	Prophage region 2		OG0005365	Chromosome	NOT	677647	678235	1	NA	NA	NA	NA	NA	NA	NA	NA	NA	NA		NA	NA
B4_00762	B4_1	Prophage region 2		OG0005364	Chromosome	NOT	678231	678603	1	NA	NA	NA	NA	NA	NA	NA	NA	NA	NA		NA	NA
B4_00763	B4_1	Prophage region 2		OG0006355	Chromosome	NOT	678599	678917	1	NA	NA	NA	NA	NA	NA	NA	NA	NA	NA		NA	NA
B4_00764	B4_1	Prophage region 2		OG0006354	Chromosome	NOT	678909	679131	1	NA	NA	NA	NA	NA	NA	NA	NA	NA	NA		NA	NA
B4_00765	B4_1	Prophage region 2		OG0005059	Chromosome	NOT	679127	679733	1	NA	NA	NA	NA	NA	NA	NA	NA	NA	NA		NA	NA
B4_00766	B4_1	Prophage region 2		OG0004930	Chromosome	NOT	679848	680205	1	NA	NA	NA	COG4382	X	Mu-like prophage protein gp16	gp16	NA	X	Mobilome: prophages, transposons		NA	NA
B4_00767	B4_1	Prophage region 2		OG0000018	Chromosome	NOT	680122	680980	-1	K07497	putative transposase	K07497	COG2801	X	Transposase InsO and inactivated derivatives	Tra5	NA	X	Mobilome: prophages, transposons		NA	NA
B4_00768	B4_1	Prophage region 2		OG0000098	Chromosome	NOT	680976	681249	-1	K07483	transposase	K07483	COG2963	X	Transposase InsE and inactivated derivatives	InsE	NA	X	Mobilome: prophages, transposons		NA	NA
NA	B4_1	Prophage region 2			NA	NA	680085	681312	NA	NA	NA	NA	NA	NA	NA	NA	NA	NA	NA		IS3_176	IS3
B4_00769	B4_1	Prophage region 2		OG0005271	Chromosome	NOT	681420	681669	1	NA	NA	NA	NA	NA	NA	NA	NA	NA	NA		NA	NA
B4_00770	B4_1	Prophage region 2		OG0005270	Chromosome	NOT	681665	682052	1	NA	NA	NA	NA	NA	NA	NA	NA	NA	NA		NA	NA
B4_00771	B4_1	Prophage region 2		OG0000332	Chromosome	NOT	682142	682754	1	NA	NA	NA	COG3926	R	Lysozyme family protein	ZliS	NA	R	General function prediction only		NA	NA
B4_00772	B4_1	Prophage region 2		OG0000362	Chromosome	NOT	682744	683320	1	NA	NA	NA	NA	NA	NA	NA	NA	NA	NA		NA	NA
B4_00773	B4_1	Prophage region 2		OG0005461	Chromosome	NOT	683316	683667	1	NA	NA	NA	NA	NA	NA	NA	NA	NA	NA		NA	NA
B4_00774	B4_1	Prophage region 2		OG0005688	Chromosome	NOT	683663	683963	1	NA	NA	NA	NA	NA	NA	NA	NA	NA	NA		NA	NA
B4_00775	B4_1	Prophage region 2		OG0005460	Chromosome	NOT	683964	684501	1	NA	NA	NA	NA	NA	NA	NA	NA	NA	NA		NA	NA
B4_00776	B4_1	Prophage region 2		OG0005687	Chromosome	NOT	684500	684833	1	NA	NA	NA	NA	NA	NA	NA	NA	NA	NA		NA	NA
B4_00777	B4_1	Prophage region 2		OG0005459	Chromosome	NOT	684829	686266	1	NA	NA	NA	COG4373	X	Mu-like prophage FluMu protein gp28	NA	NA	X	Mobilome: prophages, transposons		NA	NA
B4_00778	B4_1	Prophage region 2		OG0005458	Chromosome	NOT	686265	687792	1	NA	NA	NA	COG4383	X	Mu-like prophage protein gp29	gp29	NA	X	Mobilome: prophages, transposons		NA	NA
B4_00779	B4_1	Prophage region 2		OG0005363	Chromosome	NOT	687784	688993	1	NA	NA	NA	COG2369	X	Uncharacterized protein, contains phage Mu head morphogenesis gpF-like domain	NA	NA	X	Mobilome: prophages, transposons		NA	NA
B4_00780	B4_1	Prophage region 2		OG0005362	Chromosome	NOT	689339	690314	1	NA	NA	NA	COG4388	X	Mu-like prophage I protein	NA	NA	X	Mobilome: prophages, transposons		NA	NA
B4_00781	B4_1	Prophage region 2		OG0005457	Chromosome	NOT	690320	691232	1	NA	NA	NA	COG4397	X	Mu-like prophage major head subunit gpT	gpT	NA	X	Mobilome: prophages, transposons		NA	NA
B4_00782	B4_1	Prophage region 2		OG0005456	Chromosome	NOT	691243	691624	1	NA	NA	NA	NA	NA	NA	NA	NA	NA	NA		NA	NA
B4_00783	B4_1	Prophage region 2		OG0005361	Chromosome	NOT	691905	692361	1	NA	NA	NA	COG4387	X	Mu-like prophage protein gp36	gp36	NA	X	Mobilome: prophages, transposons		NA	NA
B4_00784	B4_1	Prophage region 2		OG0005455	Chromosome	NOT	692363	692807	1	NA	NA	NA	COG5005	X	Mu-like prophage protein gpG	gpG	NA	X	Mobilome: prophages, transposons		NA	NA
B4_00785	B4_1	Prophage region 2		OG0005454	Chromosome	NOT	692803	693349	1	NA	NA	NA	NA	NA	NA	NA	NA	NA	NA		NA	NA
B4_00786	B4_1	Prophage region 2		OG0005686	Chromosome	NOT	693348	693888	1	NA	NA	NA	COG4540	X	Phage P2 baseplate assembly protein gpV	gpV	NA	X	Mobilome: prophages, transposons		NA	NA
B4_00787	B4_1	Prophage region 2		OG0005685	Chromosome	NOT	693887	694112	1	NA	NA	NA	NA	NA	NA	NA	NA	NA	NA		NA	NA
B4_00788	B4_1	Prophage region 2		OG0002799	Chromosome	NOT	694108	694450	1	K06903	uncharacterized protein	K06903	COG3628	X	Phage baseplate assembly protein W	NA	NA	X	Mobilome: prophages, transposons		NA	NA
B4_00789	B4_1	Prophage region 2		OG0002800	Chromosome	NOT	694446	695448	1	NA	NA	NA	COG3948	X	Phage-related baseplate assembly protein	NA	NA	X	Mobilome: prophages, transposons		NA	NA
B4_00790	B4_1	Prophage region 2		OG0002801	Chromosome	NOT	695440	696067	1	NA	NA	NA	COG4385	X	Bacteriophage P2-related tail formation protein	gpI	NA	X	Mobilome: prophages, transposons		NA	NA
B4_00791	B4_1	Prophage region 2		OG0002907	Chromosome	NOT	696069	697149	1	NA	NA	NA	COG5301	X	Phage-related tail fiber protein	NA	NA	X	Mobilome: prophages, transposons		NA	NA
B4_00792	B4_1	Prophage region 2		OG0003213	Chromosome	NOT	697148	697715	1	NA	NA	NA	NA	NA	NA	NA	NA	NA	NA		NA	NA
B4_00793	B4_1	Prophage region 2		OG0002907	Chromosome	NOT	697716	698946	1	NA	NA	NA	COG5301	X	Phage-related tail fiber protein	NA	NA	X	Mobilome: prophages, transposons		NA	NA
B4_00794	B4_1	Prophage region 2		OG0003213	Chromosome	NOT	698945	699512	1	NA	NA	NA	NA	NA	NA	NA	NA	NA	NA		NA	NA
B4_00795	B4_1	Prophage region 2		OG0002583	Chromosome	NOT	699554	700739	1	K06907	uncharacterized protein	K06907	COG3497	X	Phage tail sheath protein FI	NA	NA	X	Mobilome: prophages, transposons		NA	NA
B4_00796	B4_1	Prophage region 2		OG0003360	Chromosome	NOT	700751	701252	1	K06908	uncharacterized protein	K06908	COG3498	X	Phage tail tube protein FII	NA	NA	X	Mobilome: prophages, transposons		NA	NA
B4_00797	B4_1	Prophage region 2		OG0005684	Chromosome	NOT	701333	701633	1	NA	NA	NA	NA	NA	NA	NA	NA	NA	NA		NA	NA
B4_00798	B4_1	Prophage region 2		OG0006168	Chromosome	NOT	701659	701806	1	NA	NA	NA	NA	NA	NA	NA	NA	NA	NA		NA	NA
B4_00799	B4_1	Prophage region 2		OG0006353	Chromosome	Pseudo10109;Pseudo10110	701819	703187	1	NA	NA	NA	COG5283	X	Phage-related tail protein	NA	NA	X	Mobilome: prophages, transposons		NA	NA
B4_00800	B4_1	Prophage region 2		OG0005129	Chromosome	Pseudo10109;Pseudo10110;Pseudo10111	703144	704563	1	NA	NA	NA	COG5283	X	Phage-related tail protein	NA	NA	X	Mobilome: prophages, transposons		NA	NA
B4_00801	B4_1	Prophage region 2		OG0003214	Chromosome	Pseudo10110;Pseudo10111	704562	704784	1	K06906	uncharacterized protein	K06906	COG3499	X	Phage protein U	NA	NA	X	Mobilome: prophages, transposons		NA	NA
B4_00802	B4_1	Prophage region 2		OG0003214	Chromosome	Pseudo10111	704783	704993	1	K06906	uncharacterized protein	K06906	COG3499	X	Phage protein U	NA	NA	X	Mobilome: prophages, transposons		NA	NA
B4_00803	B4_1	Prophage region 2		OG0003751	Chromosome	Pseudo10111	704989	705193	1	NA	NA	NA	COG5004	X	P2-like prophage tail protein X	gpX	NA	X	Mobilome: prophages, transposons		NA	NA
B4_00804	B4_1	Prophage region 2		OG0005360	Chromosome	NOT	705196	706177	1	K06905	uncharacterized protein	K06905	COG3500	X	Phage protein D	gpD	NA	X	Mobilome: prophages, transposons		NA	NA
B4_00805	B4_1	Prophage region 2		OG0004929	Chromosome	NOT	706329	707148	1	dam	DNA adenine methylase [EC:2.1.1.72]	K06223	COG0338	L	DNA-adenine methylase	Dam	NA	L	Replication, recombination and repair		NA	NA
B4_00806	B4_1	Prophage region 2		OG0005816	Chromosome	NOT	707170	707506	1	NA	NA	NA	NA	NA	NA	NA	NA	NA	NA		NA	NA
B4_00807	B4_1			OG0006167	Chromosome	NOT	707612	709775	1	NA	NA	NA	COG4694	J	Wobble nucleotide-excising tRNase	RloC	NA	J	Translation, ribosomal structure and biogenesis		NA	NA
B4_00808	B4_1				Chromosome	NOT	710052	710129	-1	NA	NA	NA	NA	NA	NA	NA	NA	NA	NA		NA	NA
B4_00809	B4_1		plasmid-derived	OG0000578	Chromosome	NOT	710232	711348	-1	ypsC	putative N6-adenine-specific DNA methylase [EC:2.1.1.-]	K07444	COG0116	J	23S rRNA G2445 N2-methylase RlmL	RlmL	23S rRNA modification	J	Translation, ribosomal structure and biogenesis		NA	NA
B4_00810	B4_1		plasmid-derived	OG0001244	Chromosome	NOT	711528	712986	1	nqrA	Na+-transporting NADH:ubiquinone oxidoreductase subunit A [EC:7.2.1.1]	K00346	COG1726	C	Na+-transporting NADH:ubiquinone oxidoreductase, subunit NqrA	NqrA	Na+-translocating NADH dehydrogenase	C	Energy production and conversion		NA	NA
B4_00811	B4_1		plasmid-derived	OG0001048	Chromosome	NOT	712991	714200	1	nqrB	Na+-transporting NADH:ubiquinone oxidoreductase subunit B [EC:7.2.1.1]	K00347	COG1805	C	Na+-transporting NADH:ubiquinone oxidoreductase, subunit NqrB	NqrB	Na+-translocating NADH dehydrogenase	C	Energy production and conversion		NA	NA
B4_00812	B4_1		plasmid-derived	OG0001243	Chromosome	NOT	714192	715008	1	nqrC	Na+-transporting NADH:ubiquinone oxidoreductase subunit C [EC:7.2.1.1]	K00348	COG2869	C	Na+-transporting NADH:ubiquinone oxidoreductase, subunit NqrC	NqrC	Na+-translocating NADH dehydrogenase	C	Energy production and conversion		NA	NA
B4_00813	B4_1		plasmid-derived	OG0001047	Chromosome	NOT	715007	715661	1	nqrD	Na+-transporting NADH:ubiquinone oxidoreductase subunit D [EC:7.2.1.1]	K00349	COG1347	C	Na+-transporting NADH:ubiquinone oxidoreductase, subunit NqrD	NqrD	Na+-translocating NADH dehydrogenase	C	Energy production and conversion		NA	NA
B4_00814	B4_1		plasmid-derived	OG0001242	Chromosome	NOT	715660	716269	1	nqrE	Na+-transporting NADH:ubiquinone oxidoreductase subunit E [EC:7.2.1.1]	K00350	COG2209	C	Na+-transporting NADH:ubiquinone oxidoreductase, subunit NqrE	NqrE	Na+-translocating NADH dehydrogenase	C	Energy production and conversion		NA	NA
B4_00815	B4_1		plasmid-derived	OG0001241	Chromosome	NOT	716279	717500	1	nqrF	Na+-transporting NADH:ubiquinone oxidoreductase subunit F [EC:7.2.1.1]	K00351	COG2871	C	Na+-transporting NADH:ubiquinone oxidoreductase, subunit NqrF	NqrF	Na+-translocating NADH dehydrogenase	C	Energy production and conversion		NA	NA
B4_00816	B4_1			OG0002749	Chromosome	NOT	717557	718841	-1	wbpO	UDP-N-acetyl-D-galactosamine dehydrogenase [EC:1.1.1.-]	K02474	COG0677	M	UDP-N-acetyl-D-mannosaminuronate dehydrogenase	WecC	NA	M	Cell wall/membrane/envelope biogenesis		NA	NA
B4_00817	B4_1		plasmid-derived	OG0000433	Chromosome	NOT	718855	719869	-1	E5.1.3.6	UDP-glucuronate 4-epimerase [EC:5.1.3.6]	K08679	COG0451	M	Nucleoside-diphosphate-sugar epimerase	WcaG	NA	M	Cell wall/membrane/envelope biogenesis		NA	NA
B4_00818	B4_1			OG0000353	Chromosome	NOT	720048	720219	1	NA	NA	NA	NA	NA	NA	NA	NA	NA	NA		NA	NA
B4_00819	B4_1			OG0000353	Chromosome	Pseudo10112	720400	720811	1	NA	NA	NA	NA	NA	NA	NA	NA	NA	NA		NA	NA
B4_00820	B4_1		plasmid-derived	OG0000053	Chromosome	NOT	720856	721381	-1	NA	NA	NA	COG2905	T	Signal-transduction protein containing cAMP-binding, CBS, and nucleotidyltransferase domains	NA	NA	T	Signal transduction mechanisms		NA	NA
B4_00821	B4_1		plasmid-derived	OG0000870	Chromosome	NOT	721753	722779	1	apbE	FAD:protein FMN transferase [EC:2.7.1.180]	K03734	COG1477	HO	FAD:protein FMN transferase ApbE	ApbE	NA	H	Coenzyme transport and metabolism		NA	NA
B4_00822	B4_1		plasmid-derived	OG0002268	Chromosome	NOT	722794	723031	1	K05952	uncharacterized protein	K05952	COG2991	CO	Na+-NQR maturation protein NqrM	NqrM	Na+-translocating NADH dehydrogenase	C	Energy production and conversion		NA	NA
B4_00823	B4_1		plasmid-derived	OG0000338	Chromosome	NOT	723100	724771	1	NA	NA	NA	COG3119	P	Arylsulfatase A or related enzyme, AlkP superfamily	AslA	NA	P	Inorganic ion transport and metabolism		NA	NA
B4_00824	B4_1		plasmid-derived	OG0000933	Chromosome	NOT	724922	726440	1	gpmI	2,3-bisphosphoglycerate-independent phosphoglycerate mutase [EC:5.4.2.12]	K15633	COG0696	G	Phosphoglycerate mutase (BPG-independent), AlkP superfamily	GpmI	Glycolysis	G	Carbohydrate transport and metabolism		NA	NA
B4_00825	B4_1		plasmid-derived	OG0000716	Chromosome	NOT	726529	727567	1	envC	murein hydrolase activator	K22719	COG4942	D	Septal ring factor EnvC, activator of murein hydrolases AmiA and AmiB	EnvC	NA	D	Cell cycle control, cell division, chromosome partitioning		NA	NA
B4_00826	B4_1		plasmid-derived	OG0000657	Chromosome	NOT	727573	728914	1	E3.4.21.102, prc, ctpA	carboxyl-terminal processing protease [EC:3.4.21.102]	K03797	COG0793	O	C-terminal processing protease CtpA/Prc, contains a PDZ domain	CtpA	NA	O	Posttranslational modification, protein turnover, chaperones		NA	NA
B4_00827	B4_1			OG0003565	Chromosome	NOT	728964	730491	-1	NA	NA	NA	COG2211	G	Na+/melibiose symporter or related transporter	MelB	NA	G	Carbohydrate transport and metabolism		NA	NA
B4_00828	B4_1		plasmid-derived	OG0002331	Chromosome	NOT	730569	730929	-1	NA	NA	NA	NA	NA	NA	NA	NA	NA	NA		NA	NA
B4_00829	B4_1		plasmid-derived	OG0001927	Chromosome	NOT	730940	731702	-1	NA	NA	NA	NA	NA	NA	NA	NA	NA	NA		NA	NA
B4_00830	B4_1		plasmid-derived	OG0002721	Chromosome	Pseudo10113;Pseudo10114	731948	733796	1	NA	NA	NA	COG0664	T	cAMP-binding domain of CRP or a regulatory subunit of cAMP-dependent protein kinases	Crp	NA	T	Signal transduction mechanisms		NA	NA
B4_00831	B4_1			OG0001665	Chromosome	Pseudo10113;Pseudo10114	733762	734110	1	NA	NA	NA	COG0664	T	cAMP-binding domain of CRP or a regulatory subunit of cAMP-dependent protein kinases	Crp	NA	T	Signal transduction mechanisms		NA	NA
B4_00832	B4_1			OG0008557	Chromosome	Pseudo10114	734067	735054	1	NA	NA	NA	COG0664	T	cAMP-binding domain of CRP or a regulatory subunit of cAMP-dependent protein kinases	Crp	NA	T	Signal transduction mechanisms		NA	NA
B4_00833	B4_1		plasmid-derived	OG0002165	Chromosome	Pseudo10114	735046	735943	1	K07052	uncharacterized protein	K07052	COG1266	O	Membrane protease YdiL, CAAX protease family	YdiL	NA	O	Posttranslational modification, protein turnover, chaperones		NA	NA
B4_00834	B4_1		plasmid-derived	OG0002164	Chromosome	NOT	736002	736935	1	accD	acetyl-CoA carboxylase carboxyl transferase subunit beta [EC:6.4.1.2 2.1.3.15]	K01963	COG0777	I	Acetyl-CoA carboxylase beta subunit	AccD	Fatty acid biosynthesis	I	Lipid transport and metabolism		NA	NA
B4_00835	B4_1		plasmid-derived	OG0002330	Chromosome	NOT	736931	738206	1	folC	dihydrofolate synthase / folylpolyglutamate synthase [EC:6.3.2.12 6.3.2.17]	K11754	COG0285	H	Folylpolyglutamate synthase/Dihydropteroate synthase	FolC	Folate biosynthesis	H	Coenzyme transport and metabolism		NA	NA
B4_00836	B4_1		plasmid-derived	OG0001629	Chromosome	NOT	738268	739327	-1	zapE	cell division protein ZapE	K06916	COG1485	D	Cell division protein ZapE (Z ring-associated ATPase), AFG1 superfamily	ZapE	NA	D	Cell cycle control, cell division, chromosome partitioning		NA	NA
B4_00837	B4_1		plasmid-derived	OG0001130	Chromosome	NOT	739475	740717	1	NA	NA	NA	COG2814	G	Predicted arabinose efflux permease AraJ, MFS family	AraJ	NA	G	Carbohydrate transport and metabolism		NA	NA
B4_00838	B4_1			OG0004081	Chromosome	Pseudo10115	740755	741622	-1	NA	NA	NA	COG1028	I	NAD(P)-dependent dehydrogenase, short-chain alcohol dehydrogenase family	FabG	Fatty acid biosynthesis	I	Lipid transport and metabolism		NA	NA
B4_00839	B4_1			OG0004081	Chromosome	Pseudo10115	741588	742752	-1	NA	NA	NA	COG1028	I	NAD(P)-dependent dehydrogenase, short-chain alcohol dehydrogenase family	FabG	Fatty acid biosynthesis	I	Lipid transport and metabolism		NA	NA
B4_00840	B4_1			OG0004080	Chromosome	NOT	742865	743960	-1	mtnA	methylthioribose-1-phosphate isomerase [EC:5.3.1.23]	K08963	COG0182	E	5-methylthioribose/5-deoxyribulose 1-phosphate isomerase (methionine salvage pathway), a paralog of eIF-2B alpha subunit	MtnA	NA	E	Amino acid transport and metabolism		NA	NA
B4_00841	B4_1		plasmid-derived	OG0002329	Chromosome	NOT	744089	744545	-1	K09768	uncharacterized protein	K09768	COG1671	S	Uncharacterized conserved protein YaiI, UPF0178 family	YaiI	NA	S	Function unknown		NA	NA
B4_00842	B4_1		plasmid-derived	OG0002667	Chromosome	NOT	744541	746002	-1	sthA, udhA	NAD(P) transhydrogenase [EC:1.6.1.1]	K00322	COG1249	C	Dihydrolipoamide dehydrogenase (E3) component of pyruvate/2-oxoglutarate dehydrogenase complex or glutathione oxidoreductase	Lpd	Glycine cleavagePyruvate oxidation	C	Energy production and conversion		NA	NA
B4_00843	B4_1		plasmid-derived	OG0002328	Chromosome	NOT	746005	746839	-1	frmB, ESD, fghA	S-formylglutathione hydrolase [EC:3.1.2.12]	K01070	COG0627	V	S-formylglutathione hydrolase FrmB	FrmB	NA	V	Defense mechanisms		NA	NA
B4_00844	B4_1		plasmid-derived	OG0001129	Chromosome	NOT	746941	747193	-1	NA	NA	NA	COG0679	R	Predicted permease, AEC (auxin efflux carrier) family	YfdV	NA	R	General function prediction only		NA	NA
B4_00845	B4_1		plasmid-derived	OG0001129	Chromosome	NOT	747138	747870	-1	mdcF	malonate transporter	K13936	COG0679	R	Predicted permease, AEC (auxin efflux carrier) family	YfdV	NA	R	General function prediction only		NA	NA
B4_00846	B4_1		plasmid-derived	OG0001926	Chromosome	NOT	748073	748691	1	mexL	TetR/AcrR family transcriptional regulator, mexJK operon transcriptional repressor	K18301	COG1309	K	DNA-binding protein, AcrR family, includes nucleoid occlusion protein SlmA	AcrR	NA	K	Transcription		NA	NA
B4_00847	B4_1			OG0003252	Chromosome	NOT	748795	749827	1	NA	NA	NA	COG4977	K	Transcriptional regulator GlxA, contains an amidase domain and an AraC-type DNA-binding HTH domain	GlxA	NA	K	Transcription		NA	NA
B4_00848	B4_1			OG0000094	Chromosome	NOT	749915	750617	-1	hutC	GntR family transcriptional regulator, histidine utilization repressor	K05836	COG2188	K	DNA-binding transcriptional regulator, GntR family	MngR	NA	K	Transcription		NA	NA
B4_00849	B4_1			OG0001147	Chromosome	Pseudo10116	750696	751221	-1	NA	NA	NA	COG0402	FR	Cytosine/adenosine deaminase or related metal-dependent hydrolase	SsnA	Pyrimidine salvage	F	Nucleotide transport and metabolism		NA	NA
B4_00850	B4_1			OG0001147	Chromosome	Pseudo10117	751259	752057	-1	NA	NA	NA	COG0402	FR	Cytosine/adenosine deaminase or related metal-dependent hydrolase	SsnA	Pyrimidine salvage	F	Nucleotide transport and metabolism		NA	NA
B4_00851	B4_1			OG0002339	Chromosome	NOT	752141	753353	1	hutI, AMDHD1	imidazolonepropionase [EC:3.5.2.7]	K01468	COG1228	Q	Imidazolonepropionase or related amidohydrolase	HutI	NA	Q	Secondary metabolites biosynthesis, transport and catabolism		NA	NA
B4_00852	B4_1			OG0001651	Chromosome	NOT	753349	754888	1	hutH, HAL	histidine ammonia-lyase [EC:4.3.1.3]	K01745	COG2986	E	Histidine ammonia-lyase	HutH	NA	E	Amino acid transport and metabolism		NA	NA
B4_00853	B4_1			OG0002180	Chromosome	NOT	754884	755679	1	hutG	N-formylglutamate deformylase [EC:3.5.1.68]	K01458	COG3741	E	N-formylglutamate amidohydrolase	HutG	NA	E	Amino acid transport and metabolism		NA	NA
B4_00854	B4_1			OG0001650	Chromosome	NOT	755675	757427	1	hutU, UROC1	urocanate hydratase [EC:4.2.1.49]	K01712	COG2987	E	Urocanate hydratase	HutU	NA	E	Amino acid transport and metabolism		NA	NA
B4_00855	B4_1			OG0003046	Chromosome	NOT	757543	758581	1	nadA	quinolinate synthase [EC:2.5.1.72]	K03517	COG0379	H	Quinolinate synthase	NadA	NAD biosynthesis	H	Coenzyme transport and metabolism		NA	NA
B4_00856	B4_1			OG0002963	Chromosome	Pseudo10118	758587	760153	1	nadB	L-aspartate oxidase [EC:1.4.3.16]	K00278	COG0029	H	Aspartate oxidase	NadB	NAD biosynthesis	H	Coenzyme transport and metabolism		NA	NA
B4_00857	B4_1			OG0003069	Chromosome	Pseudo10118	760149	760548	1	NA	NA	NA	COG0157	H	Nicotinate-nucleotide pyrophosphorylase	NadC	NAD biosynthesis	H	Coenzyme transport and metabolism		NA	NA
B4_00858	B4_1			OG0003069	Chromosome	Pseudo10118	760583	760997	1	NA	NA	NA	COG0157	H	Nicotinate-nucleotide pyrophosphorylase	NadC	NAD biosynthesis	H	Coenzyme transport and metabolism		NA	NA
B4_00859	B4_1			OG0000350	Chromosome	NOT	761114	762164	-1	NA	NA	NA	COG1410	E	Methionine synthase I, cobalamin-binding domain	MetH2	Methionine biosynthesis	E	Amino acid transport and metabolism		NA	NA
B4_00860	B4_1			OG0000621	Chromosome	NOT	762173	763100	-1	NA	NA	NA	COG0685	E	5,10-methylenetetrahydrofolate reductase	MetF	NA	E	Amino acid transport and metabolism		NA	NA
B4_00861	B4_1			OG0005815	Chromosome	NOT	763337	764555	1	hemE, UROD	uroporphyrinogen decarboxylase [EC:4.1.1.37]	K01599	COG0407	H	Uroporphyrinogen-III decarboxylase HemE	HemE	Heme biosynthesis	H	Coenzyme transport and metabolism		NA	NA
B4_00862	B4_1			OG0000205	Chromosome	NOT	764551	765328	1	hpaI, hpcH	4-hydroxy-2-oxoheptanedioate aldolase [EC:4.1.2.52]	K02510	COG3836	G	2-keto-3-deoxy-L-rhamnonate aldolase RhmA	HpcH	NA	G	Carbohydrate transport and metabolism		NA	NA
B4_00863	B4_1			OG0005359	Chromosome	NOT	765339	766596	1	NA	NA	NA	COG5276	S	Uncharacterized secreted protein, contains LVIVD repeats, choice-of-anchor domain	NA	NA	S	Function unknown		NA	NA
B4_00864	B4_1			OG0002962	Chromosome	NOT	766595	767582	1	NA	NA	NA	COG0111	H	Phosphoglycerate dehydrogenase or related dehydrogenase	SerA	Serine biosynthesis	H	Coenzyme transport and metabolism		NA	NA
B4_00865	B4_1			OG0005683	Chromosome	NOT	767571	768306	1	NA	NA	NA	NA	NA	NA	NA	NA	NA	NA		NA	NA
B4_00866	B4_1			OG0005993	Chromosome	NOT	768315	768972	-1	NA	NA	NA	NA	NA	NA	NA	NA	NA	NA		NA	NA
B4_00867	B4_1			OG0005992	Chromosome	NOT	768992	769634	-1	NA	NA	NA	COG5012	C	Methanogenic corrinoid protein MtbC1	MtbC1	NA	C	Energy production and conversion		NA	NA
B4_00868	B4_1			OG0000070	Chromosome	Pseudo10119	769819	770305	1	NA	NA	NA	COG1609	K	DNA-binding transcriptional regulator, LacI/PurR family	PurR	NA	K	Transcription		NA	NA
B4_00869	B4_1			OG0000070	Chromosome	Pseudo10119	770295	770847	1	NA	NA	NA	COG1609	K	DNA-binding transcriptional regulator, LacI/PurR family	PurR	NA	K	Transcription		NA	NA
B4_00870	B4_1			OG0003071	Chromosome	NOT	770910	771870	-1	NA	NA	NA	COG4977	K	Transcriptional regulator GlxA, contains an amidase domain and an AraC-type DNA-binding HTH domain	GlxA	NA	K	Transcription		NA	NA
B4_00871	B4_1			OG0000174	Chromosome	NOT	772040	772664	1	NA	NA	NA	COG3837	S	Uncharacterized conserved protein, cupin superfamily	NA	NA	S	Function unknown		NA	NA
B4_00872	B4_1			OG0003153	Chromosome	Pseudo10120;Pseudo10121	772943	773711	-1	glnA, GLUL	glutamine synthetase [EC:6.3.1.2]	K01915	COG0174	E	Glutamine synthetase	GlnA	Glutamine biosynthesis	E	Amino acid transport and metabolism		NA	NA
B4_00873	B4_1			OG0003153	Chromosome	Pseudo10120;Pseudo10121	773707	774271	-1	glnA, GLUL	glutamine synthetase [EC:6.3.1.2]	K01915	COG0174	E	Glutamine synthetase	GlnA	Glutamine biosynthesis	E	Amino acid transport and metabolism		NA	NA
B4_00874	B4_1			OG0000386	Chromosome	NOT	774354	775683	-1	mgsC	methylamine---glutamate N-methyltransferase subunit C [EC:2.1.1.21]	K22083	COG0069	E	Glutamate synthase domain 2	GltB2	Glutamine biosynthesis	E	Amino acid transport and metabolism		NA	NA
B4_00875	B4_1			OG0003195	Chromosome	NOT	775812	776385	-1	mgsB	methylamine---glutamate N-methyltransferase subunit B [EC:2.1.1.21]	K22082	COG0070	E	Glutamate synthase domain 3	GltB3	Glutamine biosynthesis	E	Amino acid transport and metabolism		NA	NA
B4_00876	B4_1			OG0000536	Chromosome	NOT	776386	777280	-1	mgsA	methylamine---glutamate N-methyltransferase subunit A [EC:2.1.1.21]	K22081	COG0067	E	Glutamate synthase domain 1	GltB1	Glutamine biosynthesis	E	Amino acid transport and metabolism		NA	NA
B4_00877	B4_1			OG0000772	Chromosome	NOT	777744	779106	1	glnA, GLUL	glutamine synthetase [EC:6.3.1.2]	K01915	COG0174	E	Glutamine synthetase	GlnA	Glutamine biosynthesis	E	Amino acid transport and metabolism		NA	NA
B4_00878	B4_1			OG0000879	Chromosome	NOT	779200	780583	1	NA	NA	NA	COG1012	I	Acyl-CoA reductase or other NAD-dependent aldehyde dehydrogenase	AdhE	Proline degradation	I	Lipid transport and metabolism		NA	NA
B4_00879	B4_1			OG0000417	Chromosome	NOT	780579	781725	1	NA	NA	NA	COG1454	C	Alcohol dehydrogenase, class IV	EutG	NA	C	Energy production and conversion		NA	NA
B4_00880	B4_1			OG0003930	Chromosome	NOT	781774	784186	-1	K09822	uncharacterized protein	K09822	COG3002	C	Na+-translocating membrane potential-generating system subunit MpsB, UPF0753/DUF2309 family	MpsB	NA	C	Energy production and conversion		NA	NA
B4_00881	B4_1			OG0004079	Chromosome	NOT	784199	785750	-1	ndhF	NAD(P)H-quinone oxidoreductase subunit 5 [EC:7.1.1.2]	K05577	COG1009	C	Membrane H+-translocase/NADH:ubiquinone oxidoreductase subunit 5 (chain L)/Multisubunit Na+/H+ antiporter, MnhA subunit	NuoL	NADH dehydrogenase	C	Energy production and conversion		NA	NA
B4_00882	B4_1			OG0003979	Chromosome	NOT	785864	786758	1	nhaR	LysR family transcriptional regulator, transcriptional activator of nhaA	K03717	COG0583	K	DNA-binding transcriptional regulator, LysR family	LysR	NA	K	Transcription		NA	NA
B4_00883	B4_1			OG0000222	Chromosome	NOT	786799	787810	-1	NA	NA	NA	COG0609	P	ABC-type Fe3+-siderophore transport system, permease component	FepD	NA	P	Inorganic ion transport and metabolism		NA	NA
B4_00884	B4_1			OG0003210	Chromosome	NOT	787810	788761	-1	ABC.FEV.S	iron complex transport system substrate-binding protein	K02016	COG0614	P	ABC-type Fe3+-hydroxamate transport system, periplasmic component	FepB	NA	P	Inorganic ion transport and metabolism		NA	NA
B4_00885	B4_1			OG0003406	Chromosome	NOT	788773	789550	-1	ABC.FEV.A	iron complex transport system ATP-binding protein [EC:7.2.2.-]	K02013	COG1120	PH	ABC-type cobalamin/Fe3+-siderophores transport system, ATPase component	FepC	NA	P	Inorganic ion transport and metabolism		NA	NA
B4_00886	B4_1			OG0003648	Chromosome	NOT	789546	789903	-1	NA	NA	NA	COG5469	S	Predicted metal-binding protein	NA	NA	S	Function unknown		NA	NA
B4_00887	B4_1			OG0005453	Chromosome	NOT	790246	790738	-1	NA	NA	NA	NA	NA	NA	NA	NA	NA	NA		NA	NA
B4_00888	B4_1			OG0006166	Chromosome	NOT	790734	790956	-1	NA	NA	NA	NA	NA	NA	NA	NA	NA	NA		NA	NA
B4_00889	B4_1			OG0003781	Chromosome	NOT	791099	791765	-1	lyxA	D-lyxose ketol-isomerase [EC:5.3.1.15]	K09988	COG3822	G	D-lyxose ketol-isomerase	YdaE	NA	G	Carbohydrate transport and metabolism		NA	NA
B4_00890	B4_1		plasmid-derived	OG0000586	Chromosome	NOT	791785	792712	-1	E2.7.1.4, scrK	fructokinase [EC:2.7.1.4]	K00847	COG0524	G	Sugar or nucleoside kinase, ribokinase family	RbsK	Glycolysis	G	Carbohydrate transport and metabolism		NA	NA
B4_00891	B4_1			OG0000218	Chromosome	NOT	792752	795080	-1	glk	glucokinase [EC:2.7.1.2]	K00845	COG2723	G	Beta-glucosidase/6-phospho-beta-glucosidase/beta-galactosidase	BglB	NA	G	Carbohydrate transport and metabolism		NA	NA
B4_00892	B4_1			OG0000266	Chromosome	NOT	795082	796114	-1	NA	NA	NA	COG1609	K	DNA-binding transcriptional regulator, LacI/PurR family	PurR	NA	K	Transcription		NA	NA
B4_00893	B4_1			OG0002419	Chromosome	NOT	796331	797600	1	aglE, ggtB	alpha-glucoside transport system substrate-binding protein	K10232	COG1653	G	ABC-type glycerol-3-phosphate transport system, periplasmic component	UgpB	NA	G	Carbohydrate transport and metabolism		NA	NA
B4_00894	B4_1			OG0002640	Chromosome	NOT	797666	798674	1	aglF, ggtC	alpha-glucoside transport system permease protein	K10233	COG1175	G	ABC-type sugar transport system, permease component	UgpA	NA	G	Carbohydrate transport and metabolism		NA	NA
B4_00895	B4_1			OG0002802	Chromosome	NOT	798686	799835	1	aglG, ggtD	alpha-glucoside transport system permease protein	K10234	COG0395	G	ABC-type glycerol-3-phosphate transport system, permease component	UgpE	NA	G	Carbohydrate transport and metabolism		NA	NA
B4_00896	B4_1			OG0002097	Chromosome	NOT	799844	801500	1	malZ	alpha-glucosidase [EC:3.2.1.20]	K01187	COG0366	G	Glycosidase/amylase (phosphorylase)	AmyA	NA	G	Carbohydrate transport and metabolism		NA	NA
B4_00897	B4_1			OG0002584	Chromosome	NOT	801503	802586	1	aglK	alpha-glucoside transport system ATP-binding protein	K10235	COG3839	G	ABC-type sugar transport system, ATPase component MalK	MalK	NA	G	Carbohydrate transport and metabolism		NA	NA
B4_00898	B4_1			OG0002889	Chromosome	NOT	803329	804334	1	NA	NA	NA	COG0687	E	Spermidine/putrescine-binding periplasmic protein	PotD	NA	E	Amino acid transport and metabolism		NA	NA
B4_00899	B4_1			OG0000878	Chromosome	NOT	804449	805562	1	NA	NA	NA	COG3842	E	ABC-type Fe3+/spermidine/putrescine transport systems, ATPase component	PotA	NA	E	Amino acid transport and metabolism		NA	NA
B4_00900	B4_1			OG0002840	Chromosome	NOT	805574	806495	1	potB	spermidine/putrescine transport system permease protein	K11071	COG1176	E	ABC-type spermidine/putrescine transport system, permease component I	PotB	NA	E	Amino acid transport and metabolism		NA	NA
B4_00901	B4_1			OG0002911	Chromosome	NOT	806491	807754	1	potC	spermidine/putrescine transport system permease protein	K11070	COG1177	E	ABC-type spermidine/putrescine transport system, permease component II	PotC	NA	E	Amino acid transport and metabolism		NA	NA
B4_00902	B4_1		plasmid-derived	OG0002096	Chromosome	NOT	807793	809713	-1	NA	NA	NA	COG1874	G	Beta-galactosidase GanA	GanA	NA	G	Carbohydrate transport and metabolism		NA	NA
B4_00903	B4_1		plasmid-derived	OG0001051	Chromosome	NOT	809709	810570	-1	NA	NA	NA	COG3386	G	Sugar lactone lactonase YvrE	YvrE	Non-phosphorylated Entner-Doudoroff pathway	G	Carbohydrate transport and metabolism		NA	NA
B4_00904	B4_1		plasmid-derived	OG0002095	Chromosome	NOT	810566	811172	-1	dgoA	2-dehydro-3-deoxyphosphogalactonate aldolase [EC:4.1.2.21]	K01631	COG0800	G	2-keto-3-deoxy-6-phosphogluconate aldolase	Eda	Entner-Doudoroff pathway	G	Carbohydrate transport and metabolism		NA	NA
B4_00905	B4_1		plasmid-derived	OG0000579	Chromosome	NOT	811168	812062	-1	dgoK	2-dehydro-3-deoxygalactonokinase [EC:2.7.1.58]	K00883	COG3734	G	2-keto-3-deoxy-galactonokinase	DgoK	NA	G	Carbohydrate transport and metabolism		NA	NA
B4_00906	B4_1		plasmid-derived	OG0002639	Chromosome	NOT	812066	812834	-1	galD	galactose dehydrogenase [EC:1.1.1.48 1.1.1.120]	K22215	COG1028	I	NAD(P)-dependent dehydrogenase, short-chain alcohol dehydrogenase family	FabG	Fatty acid biosynthesis	I	Lipid transport and metabolism		NA	NA
B4_00907	B4_1			OG0000089	Chromosome	NOT	812833	814540	-1	ilvD1	dehydratase ilvD1	K22216	COG0129	EG	Dihydroxyacid dehydratase/phosphogluconate dehydratase	IlvD	Isoleucine, leucine, valine biosynthesis	E	Amino acid transport and metabolism	SG_dehydratase	NA	NA
B4_00908	B4_1		plasmid-derived	OG0002777	Chromosome	Pseudo10122;Pseudo10123	814598	815240	-1	NA	NA	NA	COG1486	G	Alpha-galactosidase/6-phospho-beta-glucosidase, family 4 of glycosyl hydrolase	CelF	NA	G	Carbohydrate transport and metabolism		NA	NA
B4_00909	B4_1		plasmid-derived	OG0002777	Chromosome	Pseudo10122;Pseudo10123	815208	815937	-1	NA	NA	NA	COG1486	G	Alpha-galactosidase/6-phospho-beta-glucosidase, family 4 of glycosyl hydrolase	CelF	NA	G	Carbohydrate transport and metabolism		NA	NA
B4_00910	B4_1		plasmid-derived	OG0001508	Chromosome	NOT	815958	816807	-1	NA	NA	NA	COG0395	G	ABC-type glycerol-3-phosphate transport system, permease component	UgpE	NA	G	Carbohydrate transport and metabolism		NA	NA
B4_00911	B4_1		plasmid-derived	OG0001050	Chromosome	NOT	816808	817735	-1	ABC.MS.P	multiple sugar transport system permease protein	K02025	COG1175	G	ABC-type sugar transport system, permease component	UgpA	NA	G	Carbohydrate transport and metabolism		NA	NA
B4_00912	B4_1		plasmid-derived	OG0000768	Chromosome	NOT	817832	819092	-1	NA	NA	NA	COG1653	G	ABC-type glycerol-3-phosphate transport system, periplasmic component	UgpB	NA	G	Carbohydrate transport and metabolism		NA	NA
B4_00913	B4_1		plasmid-derived	OG0000767	Chromosome	NOT	819233	820040	1	iclR	IclR family transcriptional regulator, acetate operon repressor	K13641	COG1414	K	DNA-binding transcriptional regulator, IclR family	IclR	NA	K	Transcription		NA	NA
B4_00914	B4_1		plasmid-derived	OG0002271	Chromosome	NOT	820036	821095	1	msmX, msmK, malK, sugC, ggtA, msiK	multiple sugar transport system ATP-binding protein	K10112	COG3839	G	ABC-type sugar transport system, ATPase component MalK	MalK	NA	G	Carbohydrate transport and metabolism		NA	NA
B4_00915	B4_1		plasmid-derived	OG0000576	Chromosome	NOT	821358	823572	1	NA	NA	NA	COG2838	C	Monomeric isocitrate dehydrogenase	IcdM	TCA cycle	C	Energy production and conversion		NA	NA
B4_00916	B4_1			OG0005564	Chromosome	NOT	823714	824443	1	NA	NA	NA	COG0223	J	Methionyl-tRNA formyltransferase	Fmt	NA	J	Translation, ribosomal structure and biogenesis		NA	NA
B4_00917	B4_1			OG0005252	Chromosome	NOT	824451	825585	-1	NA	NA	NA	NA	NA	NA	NA	NA	NA	NA		NA	NA
B4_00918	B4_1			OG0005563	Chromosome	NOT	825717	826110	-1	NA	NA	NA	COG2246	I	Putative flippase GtrA (transmembrane translocase of bactoprenol-linked glucose)	GtrA	NA	I	Lipid transport and metabolism		NA	NA
B4_00919	B4_1			OG0006352	Chromosome	NOT	826173	826389	1	NA	NA	NA	NA	NA	NA	NA	NA	NA	NA		NA	NA
B4_00920	B4_1			OG0003390	Chromosome	NOT	826427	827855	1	NA	NA	NA	COG3866	G	Pectate lyase	PelB	NA	G	Carbohydrate transport and metabolism		NA	NA
B4_00921	B4_1			OG0003070	Chromosome	NOT	827869	829804	-1	asnB, ASNS	asparagine synthase (glutamine-hydrolysing) [EC:6.3.5.4]	K01953	COG0367	E	Asparagine synthetase B (glutamine-hydrolyzing)	AsnB	Asparagine biosynthesis	E	Amino acid transport and metabolism		NA	NA
B4_00922	B4_1			OG0003467	Chromosome	NOT	829816	830938	-1	NA	NA	NA	COG0438	M	Glycosyltransferase involved in cell wall bisynthesis	RfaB	NA	M	Cell wall/membrane/envelope biogenesis		NA	NA
B4_00923	B4_1	EPS production		OG0002965	Chromosome	Pseudo10124	830938	832825	-1	bshB1	N-acetylglucosamine malate deacetylase 1 [EC:3.5.1.-]	K01463	COG0399	M	dTDP-4-amino-4,6-dideoxygalactose transaminase	WecE	NA	M	Cell wall/membrane/envelope biogenesis		NA	NA
B4_00924	B4_1			OG0003543	Chromosome	Pseudo10124	832824	833736	-1	NA	NA	NA	COG0223	J	Methionyl-tRNA formyltransferase	Fmt	NA	J	Translation, ribosomal structure and biogenesis		NA	NA
B4_00925	B4_1			OG0000220	Chromosome	NOT	834892	836758	1	NA	NA	NA	COG0489	D	Fe-S cluster carrier ATPase, Mrp/ApbC/NBP35 family	Mrp	NA	D	Cell cycle control, cell division, chromosome partitioning		NA	NA
B4_00926	B4_1			OG0000692	Chromosome	NOT	836936	838142	1	wza, gfcE	polysaccharide biosynthesis/export protein	K01991	COG1596	M	Periplasmic protein Wza involved in polysaccharide export, contains SLBB domain of the beta-grasp fold	Wza	NA	M	Cell wall/membrane/envelope biogenesis		NA	NA
B4_00927	B4_1			OG0000435	Chromosome	NOT	838196	839081	1	NA	NA	NA	COG5010	UW	Flp pilus assembly protein TadD, contains TPR repeats	TadD	NA	U	Intracellular trafficking, secretion, and vesicular transport		NA	NA
B4_00928	B4_1			OG0000339	Chromosome	NOT	839535	841650	1	NA	NA	NA	COG1086	MO	NDP-sugar epimerase, includes UDP-GlcNAc-inverting 4,6-dehydratase FlaA1 and capsular polysaccharide biosynthesis protein EpsC	FlaA1	NA	M	Cell wall/membrane/envelope biogenesis		NA	NA
B4_00929	B4_1			OG0003542	Chromosome	NOT	841741	842164	1	NA	NA	NA	COG2246	I	Putative flippase GtrA (transmembrane translocase of bactoprenol-linked glucose)	GtrA	NA	I	Lipid transport and metabolism		NA	NA
B4_00930	B4_1			OG0003599	Chromosome	NOT	842507	843785	1	NA	NA	NA	COG1807	M	PMT family glycosyltransferase ArnT/Agl22, involved in glycosylation of proteins and lipid IVA	ArnT	NA	M	Cell wall/membrane/envelope biogenesis		NA	NA
B4_00931	B4_1	EPS production		OG0003005	Chromosome	NOT	843890	844697	1	rfbF	glucose-1-phosphate cytidylyltransferase [EC:2.7.7.33]	K00978	COG1208	JM	NDP-sugar pyrophosphorylase, includes eIF-2Bgamma, eIF-2Bepsilon, and LPS biosynthesis protein s	GCD1	NA	J	Translation, ribosomal structure and biogenesis		NA	NA
B4_00932	B4_1	EPS production		OG0003409	Chromosome	NOT	844704	845832	1	rfbG	CDP-glucose 4,6-dehydratase [EC:4.2.1.45]	K01709	COG0451	M	Nucleoside-diphosphate-sugar epimerase	WcaG	NA	M	Cell wall/membrane/envelope biogenesis		NA	NA
B4_00933	B4_1	EPS production		OG0003364	Chromosome	NOT	845857	847072	1	ascC, ddhC, rfbH	CDP-4-dehydro-6-deoxyglucose reductase, E1 [EC:1.17.1.1]	K12452	COG0399	M	dTDP-4-amino-4,6-dideoxygalactose transaminase	WecE	NA	M	Cell wall/membrane/envelope biogenesis		NA	NA
B4_00934	B4_1			OG0005358	Chromosome	NOT	847071	847968	1	NA	NA	NA	COG2226	H	Ubiquinone/menaquinone biosynthesis C-methylase UbiE/MenG	UbiE	Biotin biosynthesis	H	Coenzyme transport and metabolism		NA	NA
B4_00935	B4_1			OG0003333	Chromosome	NOT	848084	849044	1	NA	NA	NA	COG0451	M	Nucleoside-diphosphate-sugar epimerase	WcaG	NA	M	Cell wall/membrane/envelope biogenesis		NA	NA
B4_00936	B4_1			OG0002887	Chromosome	NOT	849040	850042	1	gtrB, csbB	polyisoprenyl-phosphate glycosyltransferase [EC:2.4.-.-]	K20534	COG0463	M	Glycosyltransferase involved in cell wall bisynthesis	WcaA	NA	M	Cell wall/membrane/envelope biogenesis		NA	NA
B4_00937	B4_1			OG0000255	Chromosome	NOT	850048	851107	1	NA	NA	NA	COG0438	M	Glycosyltransferase involved in cell wall bisynthesis	RfaB	NA	M	Cell wall/membrane/envelope biogenesis		NA	NA
B4_00938	B4_1			OG0003780	Chromosome	NOT	851157	852978	1	NA	NA	NA	COG0489	D	Fe-S cluster carrier ATPase, Mrp/ApbC/NBP35 family	Mrp	NA	D	Cell cycle control, cell division, chromosome partitioning		NA	NA
B4_00939	B4_1			OG0003466	Chromosome	NOT	852994	854266	1	NA	NA	NA	NA	NA	NA	NA	NA	NA	NA		NA	NA
B4_00940	B4_1			OG0003215	Chromosome	NOT	854373	855588	1	NA	NA	NA	COG0438	M	Glycosyltransferase involved in cell wall bisynthesis	RfaB	NA	M	Cell wall/membrane/envelope biogenesis		NA	NA
B4_00941	B4_1			OG0004346	Chromosome	Pseudo10125	855839	856445	-1	NA	NA	NA	NA	NA	NA	NA	NA	NA	NA		NA	NA
B4_00942	B4_1			OG0003363	Chromosome	NOT	857132	858437	1	NA	NA	NA	COG2244	M	Membrane protein involved in the export of O-antigen and teichoic acid	RfbX	NA	M	Cell wall/membrane/envelope biogenesis		NA	NA
B4_00943	B4_1			OG0003362	Chromosome	NOT	858516	859677	1	NA	NA	NA	COG0438	M	Glycosyltransferase involved in cell wall bisynthesis	RfaB	NA	M	Cell wall/membrane/envelope biogenesis		NA	NA
B4_00944	B4_1			OG0003815	Chromosome	NOT	859695	860691	-1	aglJ	K23684	K23684	COG0463	M	Glycosyltransferase involved in cell wall bisynthesis	WcaA	NA	M	Cell wall/membrane/envelope biogenesis		NA	NA
B4_00945	B4_1			OG0005357	Chromosome	NOT	860762	862295	-1	NA	NA	NA	NA	NA	NA	NA	NA	NA	NA		NA	NA
B4_00946	B4_1			OG0003361	Chromosome	NOT	862392	863964	-1	NA	NA	NA	COG2192	R	Predicted carbamoyl transferase, NodU family	NA	NA	R	General function prediction only		NA	NA
B4_00947	B4_1			OG0002926	Chromosome	NOT	864506	866279	1	E2.1.3.-	carbamoyltransferase [EC:2.1.3.-]	K00612	COG2192	R	Predicted carbamoyl transferase, NodU family	NA	NA	R	General function prediction only		NA	NA
B4_00948	B4_1			OG0005269	Chromosome	NOT	866283	867246	1	NA	NA	NA	COG0726	GM	Peptidoglycan/xylan/chitin deacetylase, PgdA/NodB/CDA1 family	CDA1	NA	G	Carbohydrate transport and metabolism		NA	NA
B4_00949	B4_1		plasmid-derived	OG0000082	Chromosome	NOT	867190	868297	-1	NA	NA	NA	COG0834	ET	ABC-type amino acid transport/signal transduction system, periplasmic component/domain	HisJ	NA	E	Amino acid transport and metabolism		NA	NA
B4_00950	B4_1		plasmid-derived	OG0000082	Chromosome	NOT	868341	869604	-1	NA	NA	NA	COG0834	ET	ABC-type amino acid transport/signal transduction system, periplasmic component/domain	HisJ	NA	E	Amino acid transport and metabolism		NA	NA
B4_00951	B4_1			OG0000398	Chromosome	NOT	869627	870413	-1	prpC, phpP	PPM family protein phosphatase [EC:3.1.3.16]	K20074	COG0631	T	Serine/threonine protein phosphatase PrpC	PTC1	NA	T	Signal transduction mechanisms		NA	NA
B4_00952	B4_1			OG0000577	Chromosome	NOT	870416	871481	-1	NA	NA	NA	COG1716	T	Forkhead associated (FHA) domain, binds pSer, pThr, pTyr	FHA	NA	T	Signal transduction mechanisms		NA	NA
B4_00953	B4_1			OG0000333	Chromosome	NOT	871651	873787	-1	NA	NA	NA	COG0515	T	Serine/threonine protein kinase	SPS1	NA	T	Signal transduction mechanisms		NA	NA
B4_00954	B4_1		plasmid-derived	OG0002267	Chromosome	Pseudo10126	874218	874749	-1	NA	NA	NA	NA	NA	NA	NA	NA	NA	NA		NA	NA
B4_00955	B4_1		plasmid-derived	OG0002267	Chromosome	Pseudo10126;Pseudo10127	874775	875411	-1	NA	NA	NA	COG1159	J	GTPase Era, involved in 16S rRNA processing	Era	NA	J	Translation, ribosomal structure and biogenesis		NA	NA
B4_00956	B4_1		plasmid-derived	OG0002092	Chromosome	Pseudo10126;Pseudo10127;Pseudo10128	875407	876526	-1	NA	NA	NA	NA	NA	NA	NA	NA	NA	NA		NA	NA
B4_00957	B4_1		plasmid-derived	OG0002092	Chromosome	Pseudo10127;Pseudo10128	876525	877449	-1	NA	NA	NA	COG1160	J	Double Era-like domain GTPase Der	Der	NA	J	Translation, ribosomal structure and biogenesis		NA	NA
B4_00958	B4_1		plasmid-derived	OG0002093	Chromosome	NOT	877517	878375	-1	NA	NA	NA	NA	NA	NA	NA	NA	NA	NA		NA	NA
B4_00959	B4_1		plasmid-derived	OG0002746	Chromosome	NOT	878398	878800	-1	NA	NA	NA	COG2202	T	PAS domain	PAS	NA	T	Signal transduction mechanisms		NA	NA
B4_00960	B4_1		plasmid-derived	OG0000230	Chromosome	NOT	878851	880579	-1	NA	NA	NA	COG1159	J	GTPase Era, involved in 16S rRNA processing	Era	NA	J	Translation, ribosomal structure and biogenesis		NA	NA
B4_00961	B4_1		plasmid-derived	OG0000225	Chromosome	NOT	880587	882600	-1	NA	NA	NA	COG1160	J	Double Era-like domain GTPase Der	Der	NA	J	Translation, ribosomal structure and biogenesis		NA	NA
B4_00962	B4_1		plasmid-derived	OG0002692	Chromosome	NOT	882603	883026	-1	NA	NA	NA	NA	NA	NA	NA	NA	NA	NA		NA	NA
B4_00963	B4_1				Chromosome	NOT	883817	883902	1	NA	NA	NA	NA	NA	NA	NA	NA	NA	NA		NA	NA
B4_00964	B4_1			OG0006351	Chromosome	Pseudo10129	885300	885516	-1	NA	NA	NA	NA	NA	NA	NA	NA	NA	NA		NA	NA
B4_00965	B4_1			OG0006165	Chromosome	Pseudo10129	885512	886103	-1	NA	NA	NA	NA	NA	NA	NA	NA	NA	NA		NA	NA
B4_00966	B4_1			OG0003436	Chromosome	Pseudo10129	886041	886836	-1	NA	NA	NA	COG3409	M	Peptidoglycan-binding (PGRP) domain of peptidoglycan hydrolases	PGRP	NA	M	Cell wall/membrane/envelope biogenesis		NA	NA
B4_00967	B4_1			OG0005991	Chromosome	NOT	886956	887115	-1	NA	NA	NA	NA	NA	NA	NA	NA	NA	NA		NA	NA
B4_00968	B4_1			OG0000002	Chromosome	Pseudo10130	887821	888871	-1	K07487	transposase	K07487	COG3666	X	Transposase, IS1182 family	NA	NA	X	Mobilome: prophages, transposons		NA	NA
B4_00969	B4_1			OG0000002	Chromosome	Pseudo10130	888851	889205	-1	NA	NA	NA	COG3666	X	Transposase, IS1182 family	NA	NA	X	Mobilome: prophages, transposons		NA	NA
NA	B4_1				NA	NA	887751	889281	NA	NA	NA	NA	NA	NA	NA	NA	NA	NA	NA		IS1182_100	IS1182
B4_00970	B4_1				Chromosome	NOT	890413	890487	1	NA	NA	NA	NA	NA	NA	NA	NA	NA	NA		NA	NA
B4_00971	B4_1			OG0001845	Chromosome	NOT	890878	892699	1	ABCB-BAC	ATP-binding cassette, subfamily B, bacterial	K06147	COG1132	V	ABC-type multidrug transport system, ATPase and permease component	MdlB	NA	V	Defense mechanisms		NA	NA
B4_00972	B4_1			OG0001272	Chromosome	Pseudo10131	892856	894431	1	NA	NA	NA	COG0318	I	O-succinylbenzoic acid-CoA ligase MenE or related acyl-CoA synthetase (AMP-forming)	MenE/FadK	Menaquinone biosynthesis	I	Lipid transport and metabolism		NA	NA
B4_00973	B4_1			OG0012928	Chromosome	Pseudo10131	894427	894745	1	NA	NA	NA	COG0318	I	O-succinylbenzoic acid-CoA ligase MenE or related acyl-CoA synthetase (AMP-forming)	MenE/FadK	Menaquinone biosynthesis	I	Lipid transport and metabolism		NA	NA
B4_00974	B4_1			OG0001539	Chromosome	NOT	894757	895681	1	aes	acetyl esterase [EC:3.1.1.-]	K01066	COG0657	I	Acetyl esterase/lipase	Aes	NA	I	Lipid transport and metabolism		NA	NA
B4_00975	B4_1			OG0002432	Chromosome	NOT	895691	896528	-1	NA	NA	NA	COG1524	T	c-di-AMP phosphodiesterase AtaC or nucleotide pyrophosphatase, AlkP superfamily	AtaC	NA	T	Signal transduction mechanisms		NA	NA
B4_00976	B4_1			OG0006164	Chromosome	NOT	896707	897205	1	NA	NA	NA	COG3118	O	Chaperedoxin CnoX, contains thioredoxin-like and TPR-like domains, YbbN/TrxSC family	CnoX	NA	O	Posttranslational modification, protein turnover, chaperones		NA	NA
B4_00977	B4_1			OG0000343	Chromosome	NOT	897260	898898	-1	ABC.PE.A1	peptide/nickel transport system ATP-binding protein	K02032	COG1123	O	ABC-type glutathione transport system ATPase component, contains duplicated ATPase domain	GsiA	NA	O	Posttranslational modification, protein turnover, chaperones		NA	NA
B4_00978	B4_1			OG0000321	Chromosome	NOT	898894	899710	-1	ABC.PE.P1	peptide/nickel transport system permease protein	K02034	COG1173	EP	ABC-type dipeptide/oligopeptide/nickel transport system, permease component	DppC	NA	E	Amino acid transport and metabolism		NA	NA
B4_00979	B4_1			OG0000260	Chromosome	NOT	899706	900663	-1	ABC.PE.P	peptide/nickel transport system permease protein	K02033	COG0601	EP	ABC-type dipeptide/oligopeptide/nickel transport system, permease component	DppB	NA	E	Amino acid transport and metabolism		NA	NA
B4_00980	B4_1			OG0001082	Chromosome	NOT	900678	902265	-1	ABC.PE.S	peptide/nickel transport system substrate-binding protein	K02035	COG0747	E	ABC-type transport system, periplasmic component	DdpA	NA	E	Amino acid transport and metabolism		NA	NA
B4_00981	B4_1			OG0000202	Chromosome	NOT	902505	903609	-1	gck, gckA, GLYCTK	glycerate 2-kinase [EC:2.7.1.165]	K11529	COG2379	G	Glycerate-2-kinase	GckA	Non-phosphorylated Entner-Doudoroff pathway	G	Carbohydrate transport and metabolism		NA	NA
B4_00982	B4_1			OG0002291	Chromosome	NOT	903608	904046	-1	dtd, DTD	D-aminoacyl-tRNA deacylase [EC:3.1.1.96]	K07560	COG1490	J	D-aminoacyl-tRNA deacylase	Dtd	NA	J	Translation, ribosomal structure and biogenesis		NA	NA
B4_00983	B4_1			OG0002431	Chromosome	NOT	904088	904760	-1	NA	NA	NA	COG0778	C	Nitroreductase	NfnB	Pyrimidine degradation	C	Energy production and conversion		NA	NA
B4_00984	B4_1			OG0002886	Chromosome	NOT	904903	905323	1	HSP20	HSP20 family protein	K13993	COG0071	O	Small heat shock protein IbpA, HSP20 family	IbpA	NA	O	Posttranslational modification, protein turnover, chaperones		NA	NA
B4_00985	B4_1			OG0002290	Chromosome	NOT	905339	906428	-1	NA	NA	NA	COG1996	K	DNA-directed RNA polymerase, subunit RPC12/RpoP, contains C4-type Zn-finger	RPC10	RNA polymerase	K	Transcription		NA	NA
B4_00986	B4_1				Chromosome	NOT	906469	906613	-1	NA	NA	NA	COG4260	O	Membrane protease subunit, stomatin/prohibitin family, contains C-terminal Zn-ribbon domain	YdjI	NA	O	Posttranslational modification, protein turnover, chaperones		NA	NA
B4_00987	B4_1			OG0002289	Chromosome	NOT	906582	907617	-1	NA	NA	NA	COG4260	O	Membrane protease subunit, stomatin/prohibitin family, contains C-terminal Zn-ribbon domain	YdjI	NA	O	Posttranslational modification, protein turnover, chaperones		NA	NA
B4_00988	B4_1			OG0000698	Chromosome	NOT	907639	908644	-1	NA	NA	NA	NA	NA	NA	NA	NA	NA	NA		NA	NA
B4_00989	B4_1			OG0001844	Chromosome	NOT	908609	909800	-1	NA	NA	NA	COG3853	V	Uncharacterized conserved protein YaaN involved in tellurite resistance	YaaN	NA	V	Defense mechanisms		NA	NA
B4_00990	B4_1			OG0002114	Chromosome	NOT	909830	910745	-1	NA	NA	NA	COG4915	QR	5-bromo-4-chloroindolyl phosphatase XpaC	XpaC	NA	Q	Secondary metabolites biosynthesis, transport and catabolism		NA	NA
B4_00991	B4_1			OG0001271	Chromosome	NOT	910919	911753	-1	rluB	23S rRNA pseudouridine2605 synthase [EC:5.4.99.22]	K06178	COG1187	J	Pseudouridylate synthase RsuA, specific for 16S rRNA U516 and 23S rRNA U2605	RsuA	16S rRNA modification	J	Translation, ribosomal structure and biogenesis		NA	NA
B4_00992	B4_1			OG0001843	Chromosome	NOT	911814	912246	1	tadA	tRNA(adenine34) deaminase [EC:3.5.4.33]	K11991	COG0590	J	tRNA(Arg) A34 adenosine deaminase TadA	TadA	Pyrimidine salvagetRNA modification	J	Translation, ribosomal structure and biogenesis		NA	NA
B4_00993	B4_1			OG0000365	Chromosome	NOT	912262	913438	-1	doeA	ectoine hydrolase [EC:3.5.4.44]	K15783	COG0006	E	Xaa-Pro aminopeptidase	PepP	NA	E	Amino acid transport and metabolism		NA	NA
B4_00994	B4_1			OG0002288	Chromosome	NOT	913437	914130	-1	NA	NA	NA	COG2220	G	L-ascorbate lactonase UlaG, metallo-beta-lactamase superfamily	UlaG	NA	G	Carbohydrate transport and metabolism		NA	NA
B4_00995	B4_1			OG0002708	Chromosome	NOT	914189	914861	1	NA	NA	NA	NA	NA	NA	NA	NA	NA	NA		NA	NA
B4_00996	B4_1			OG0003891	Chromosome	NOT	914877	915567	-1	NA	NA	NA	COG2755	DI	Lysophospholipase L1 or related esterase. Includes spore coat protein LipC/YcsK	TesA	NA	D	Cell cycle control, cell division, chromosome partitioning		NA	NA
B4_00997	B4_1			OG0002627	Chromosome	NOT	915661	916225	-1	NA	NA	NA	NA	NA	NA	NA	NA	NA	NA		NA	NA
B4_00998	B4_1			OG0002885	Chromosome	NOT	916365	916530	-1	NA	NA	NA	NA	NA	NA	NA	NA	NA	NA		NA	NA
B4_00999	B4_1			OG0001538	Chromosome	NOT	916759	917053	1	gatC, GATC	aspartyl-tRNA(Asn)/glutamyl-tRNA(Gln) amidotransferase subunit C [EC:6.3.5.6 6.3.5.7]	K02435	COG0721	J	Asp-tRNAAsn/Glu-tRNAGln amidotransferase C subunit	GatC	Aminoacyl-tRNA synthetases	J	Translation, ribosomal structure and biogenesis		NA	NA
B4_01000	B4_1			OG0000480	Chromosome	NOT	917049	918537	1	gatA, QRSL1	aspartyl-tRNA(Asn)/glutamyl-tRNA(Gln) amidotransferase subunit A [EC:6.3.5.6 6.3.5.7]	K02433	COG0154	J	Asp-tRNAAsn/Glu-tRNAGln amidotransferase A subunit or related amidase	GatA	Aminoacyl-tRNA synthetases	J	Translation, ribosomal structure and biogenesis		NA	NA
B4_01001	B4_1			OG0001842	Chromosome	Pseudo10132	918577	918883	1	NA	NA	NA	NA	NA	NA	NA	NA	NA	NA		NA	NA
B4_01002	B4_1			OG0001841	Chromosome	NOT	919180	919945	1	xlyAB	N-acetylmuramoyl-L-alanine amidase [EC:3.5.1.28]	K01447	COG3023	M	N-acetyl-anhydromuramyl-L-alanine amidase AmpD	AmpD	NA	M	Cell wall/membrane/envelope biogenesis		NA	NA
B4_01003	B4_1			OG0005128	Chromosome	NOT	920086	920239	1	NA	NA	NA	NA	NA	NA	NA	NA	NA	NA		NA	NA
B4_01004	B4_1			OG0005990	Chromosome	NOT	920488	921091	-1	NA	NA	NA	NA	NA	NA	NA	NA	NA	NA		NA	NA
B4_01005	B4_1			OG0001840	Chromosome	NOT	921356	921524	1	RP-L33, MRPL33, rpmG	large subunit ribosomal protein L33	K02913	COG0267	J	Ribosomal protein L33	RpmG	Ribosome 50S subunit	J	Translation, ribosomal structure and biogenesis		NA	NA
B4_01006	B4_1			OG0002653	Chromosome	NOT	921717	922236	1	NA	NA	NA	NA	NA	NA	NA	NA	NA	NA		NA	NA
B4_01007	B4_1			OG0001346	Chromosome	NOT	922403	923801	1	DDC, TDC	aromatic-L-amino-acid/L-tryptophan decarboxylase [EC:4.1.1.28 4.1.1.105]	K01593	COG0076	E	Glutamate or tyrosine decarboxylase or a related PLP-dependent protein	GadA	Pantothenate/CoA biosynthesis	E	Amino acid transport and metabolism		NA	NA
B4_01008	B4_1			OG0001839	Chromosome	NOT	923950	924688	-1	K06890	uncharacterized protein	K06890	COG0670	P	Integral membrane protein YbhL, putative Ca2+ regulator, Bax inhibitor (BI-1)/TMBIM family	YbhL	NA	P	Inorganic ion transport and metabolism		NA	NA
B4_01009	B4_1			OG0002287	Chromosome	NOT	924871	925081	-1	NA	NA	NA	COG5457	S	Uncharacterized conserved protein YjiS, DUF1127 family	YjiS	NA	S	Function unknown		NA	NA
B4_01010	B4_1			OG0000158	Chromosome	NOT	925208	926090	1	NA	NA	NA	COG0583	K	DNA-binding transcriptional regulator, LysR family	LysR	NA	K	Transcription		NA	NA
B4_01011	B4_1			OG0000512	Chromosome	NOT	926096	927053	-1	qor, CRYZ	NADPH:quinone reductase [EC:1.6.5.5]	K00344	COG0604	CR	NADPH:quinone reductase or related Zn-dependent oxidoreductase	Qor	NA	C	Energy production and conversion		NA	NA
B4_01012	B4_1	Toxin-antitoxin		OG0001081	Chromosome	NOT	927396	927768	1	hipB	NA	NA	COG1396	K	Transcriptional regulator, contains XRE-family HTH domain	HipB	NA	K	Transcription		NA	NA
B4_01013	B4_1			OG0000886	Chromosome	NOT	927814	928606	1	IMPL2	inositol-phosphate phosphatase / L-galactose 1-phosphate phosphatase / histidinol-phosphatase [EC:3.1.3.25 3.1.3.93 3.1.3.15]	K18649	COG0483	G	Archaeal fructose-1,6-bisphosphatase or related enzyme, inositol monophosphatase family	SuhB	Gluconeogenesis	G	Carbohydrate transport and metabolism		NA	NA
B4_01014	B4_1			OG0001080	Chromosome	NOT	928722	930057	1	E3.5.4.32	8-oxoguanine deaminase [EC:3.5.4.32]	K18456	COG0402	FR	Cytosine/adenosine deaminase or related metal-dependent hydrolase	SsnA	Pyrimidine salvage	F	Nucleotide transport and metabolism		NA	NA
B4_01015	B4_1			OG0001537	Chromosome	NOT	930053	931343	-1	E3.5.4.3, guaD	guanine deaminase [EC:3.5.4.3]	K01487	COG0402	FR	Cytosine/adenosine deaminase or related metal-dependent hydrolase	SsnA	Pyrimidine salvage	F	Nucleotide transport and metabolism		NA	NA
B4_01016	B4_1			OG0000885	Chromosome	NOT	931482	932877	1	mgtE	magnesium transporter	K06213	COG2239	P	Mg/Co/Ni transporter MgtE (contains CBS domain)	MgtE	NA	P	Inorganic ion transport and metabolism		NA	NA
B4_01017	B4_1			OG0000585	Chromosome	NOT	932873	933422	1	NA	NA	NA	COG0212	H	5-formyltetrahydrofolate cyclo-ligase	FAU1	NA	H	Coenzyme transport and metabolism		NA	NA
B4_01018	B4_1			OG0003422	Chromosome	NOT	933435	933663	-1	K09712	uncharacterized protein	K09712	COG3042	R	Putative hemolysin	Hlx	NA	R	General function prediction only		NA	NA
B4_01019	B4_1			OG0001838	Chromosome	NOT	933798	934611	1	K09769	uncharacterized protein	K09769	COG1692	T	2',3'- and 3',5'-cNMP phosphodiesterase YmdB, calcineurin family	YmdB	NA	T	Signal transduction mechanisms		NA	NA
B4_01020	B4_1			OG0000305	Chromosome	NOT	934696	936475	1	NA	NA	NA	COG1055	P	Na+/H+ antiporter NhaD or related arsenite permease	ArsB	NA	P	Inorganic ion transport and metabolism		NA	NA
B4_01021	B4_1			OG0001270	Chromosome	NOT	936572	937310	1	K09914	putative lipoprotein	K09914	COG3187	O	Heat shock protein HslJ	HslJ	NA	O	Posttranslational modification, protein turnover, chaperones		NA	NA
B4_01022	B4_1			OG0002286	Chromosome	NOT	937320	938892	-1	K07077	uncharacterized protein	K07077	COG3573	R	Predicted oxidoreductase	NA	NA	R	General function prediction only		NA	NA
B4_01023	B4_1			OG0010462	Chromosome	NOT	938888	938981	-1	NA	NA	NA	COG3573	R	Predicted oxidoreductase	NA	NA	R	General function prediction only		NA	NA
B4_01024	B4_1			OG0001837	Chromosome	NOT	938992	939850	-1	TC.BASS	bile acid:Na+ symporter, BASS family	K03453	COG0385	R	Predicted Na+-dependent transporter YfeH	YfeH	NA	R	General function prediction only		NA	NA
B4_01025	B4_1			OG0002524	Chromosome	NOT	939923	940658	-1	NA	NA	NA	COG0518	F	GMP synthase, glutamine amidotransferase domain	GuaA1	Purine biosynthesis	F	Nucleotide transport and metabolism		NA	NA
B4_01026	B4_1			OG0002285	Chromosome	Pseudo10133	940674	941928	-1	NA	NA	NA	COG1055	P	Na+/H+ antiporter NhaD or related arsenite permease	ArsB	NA	P	Inorganic ion transport and metabolism		NA	NA
B4_01027	B4_1			OG0010884	Chromosome	Pseudo10133	941879	942446	-1	NA	NA	NA	COG1055	P	Na+/H+ antiporter NhaD or related arsenite permease	ArsB	NA	P	Inorganic ion transport and metabolism		NA	NA
B4_01028	B4_1			OG0001536	Chromosome	NOT	942555	943296	1	TACO1	translational activator of cytochrome c oxidase 1	K18189	COG0217	KJ	Transcriptional and/or translational regulatory protein YebC/TACO1	TACO1	NA	K	Transcription		NA	NA
B4_01029	B4_1			OG0003447	Chromosome	NOT	943482	944757	1	NA	NA	NA	NA	NA	NA	NA	NA	NA	NA		NA	NA
B4_01030	B4_1			OG0002523	Chromosome	NOT	944779	945658	-1	iciA	LysR family transcriptional regulator, chromosome initiation inhibitor	K05596	COG0583	K	DNA-binding transcriptional regulator, LysR family	LysR	NA	K	Transcription		NA	NA
B4_01031	B4_1			OG0001836	Chromosome	NOT	945744	946344	1	lysE, argO	L-lysine exporter family protein LysE/ArgO	K06895	COG1279	E	Arginine exporter protein ArgO	ArgO	NA	E	Amino acid transport and metabolism		NA	NA
B4_01032	B4_1			OG0000638	Chromosome	NOT	946384	947290	1	sam	S-adenosylmethionine uptake transporter	K15270	COG0697	GER	Permease of the drug/metabolite transporter (DMT) superfamily	RhaT	NA	G	Carbohydrate transport and metabolism		NA	NA
B4_01033	B4_1			OG0002113	Chromosome	NOT	947377	947950	1	betI	TetR/AcrR family transcriptional regulator, transcriptional repressor of bet genes	K02167	COG1309	K	DNA-binding protein, AcrR family, includes nucleoid occlusion protein SlmA	AcrR	NA	K	Transcription		NA	NA
B4_01034	B4_1			OG0000093	Chromosome	NOT	947946	949455	1	betC	choline-sulfatase [EC:3.1.6.6]	K01133	COG3119	P	Arylsulfatase A or related enzyme, AlkP superfamily	AslA	NA	P	Inorganic ion transport and metabolism		NA	NA
B4_01035	B4_1			OG0000637	Chromosome	NOT	949525	951184	1	betA, CHDH	choline dehydrogenase [EC:1.1.99.1]	K00108	COG2303	IR	Choline dehydrogenase or related flavoprotein	BetA	Non-phosphorylated Entner-Doudoroff pathway	I	Lipid transport and metabolism		NA	NA
B4_01036	B4_1			OG0002112	Chromosome	NOT	951327	951564	1	K09794	uncharacterized protein	K09794	COG2841	S	Uncharacterized conserved protein YdcH, DUF465 family	YdcH	NA	S	Function unknown		NA	NA
B4_01037	B4_1			OG0001079	Chromosome	NOT	951625	953026	-1	prpR	XRE family transcriptional regulator, fatty acid utilization regulator	K21686	COG3800	R	Predicted transcriptional regulator	NA	NA	R	General function prediction only		NA	NA
B4_01038	B4_1			OG0000636	Chromosome	Pseudo10134;Pseudo10135	953092	953575	-1	NA	NA	NA	COG2814	G	Predicted arabinose efflux permease AraJ, MFS family	AraJ	NA	G	Carbohydrate transport and metabolism		NA	NA
B4_01039	B4_1			OG0000636	Chromosome	Pseudo10134;Pseudo10135	953562	954297	-1	NA	NA	NA	COG2814	G	Predicted arabinose efflux permease AraJ, MFS family	AraJ	NA	G	Carbohydrate transport and metabolism		NA	NA
B4_01040	B4_1			OG0001269	Chromosome	NOT	954480	956013	1	PCCB, pccB	propionyl-CoA carboxylase beta chain [EC:6.4.1.3 2.1.3.15]	K01966	COG4799	I	Acetyl-CoA carboxylase, carboxyltransferase component	MmdA	NA	I	Lipid transport and metabolism		NA	NA
B4_01041	B4_1			OG0005356	Chromosome	NOT	956016	956400	1	NA	NA	NA	NA	NA	NA	NA	NA	NA	NA		NA	NA
B4_01042	B4_1			OG0002284	Chromosome	NOT	956444	956930	1	NA	NA	NA	NA	NA	NA	NA	NA	NA	NA		NA	NA
B4_01043	B4_1			OG0001835	Chromosome	NOT	957066	957420	1	NA	NA	NA	NA	NA	NA	NA	NA	NA	NA		NA	NA
B4_01044	B4_1			OG0007790	Chromosome	NOT	957422	958241	1	NA	NA	NA	NA	NA	NA	NA	NA	NA	NA		NA	NA
B4_01045	B4_1			OG0001834	Chromosome	NOT	958222	960268	1	PCCA, pccA	propionyl-CoA carboxylase alpha chain [EC:6.4.1.3]	K01965	COG4770	I	Acetyl/propionyl-CoA carboxylase, alpha subunit	PccA	NA	I	Lipid transport and metabolism		NA	NA
B4_01046	B4_1			OG0003750	Chromosome	NOT	960275	961070	1	NA	NA	NA	NA	NA	NA	NA	NA	NA	NA		NA	NA
B4_01047	B4_1			OG0006350	Chromosome	NOT	961075	961816	1	NA	NA	NA	NA	NA	NA	NA	NA	NA	NA		NA	NA
B4_01048	B4_1			OG0003129	Chromosome	NOT	961806	962634	1	NA	NA	NA	NA	NA	NA	NA	NA	NA	NA		NA	NA
B4_01049	B4_1			OG0001268	Chromosome	NOT	962617	964750	1	E5.4.99.2B, mcmA2	methylmalonyl-CoA mutase, C-terminal domain [EC:5.4.99.2]	K01849	COG1884	I	Methylmalonyl-CoA mutase, N-terminal domain/subunit	Sbm	NA	I	Lipid transport and metabolism		NA	NA
B4_01050	B4_1			OG0001535	Chromosome	NOT	964802	965399	1	NA	NA	NA	NA	NA	NA	NA	NA	NA	NA		NA	NA
B4_01051	B4_1			OG0000452	Chromosome	NOT	965395	965986	1	K24217	K24217	K24217	COG1247	E	L-amino acid N-acyltransferase MnaT	MnaT	NA	E	Amino acid transport and metabolism		NA	NA
B4_01052	B4_1			OG0001534	Chromosome	NOT	965925	966606	1	djlA	DnaJ like chaperone protein	K05801	COG1076	O	DnaJ domain-containing protein	DjlA	NA	O	Posttranslational modification, protein turnover, chaperones		NA	NA
B4_01053	B4_1			OG0001078	Chromosome	Pseudo10136;Pseudo10137	966610	967099	1	NA	NA	NA	COG3568	R	Metal-dependent hydrolase, endonuclease/exonuclease/phosphatase family	ElsH	NA	R	General function prediction only		NA	NA
B4_01054	B4_1			OG0001078	Chromosome	Pseudo10136;Pseudo10137	967053	967611	1	NA	NA	NA	COG3568	R	Metal-dependent hydrolase, endonuclease/exonuclease/phosphatase family	ElsH	NA	R	General function prediction only		NA	NA
B4_01055	B4_1			OG0002283	Chromosome	Pseudo10137	967607	968033	1	NA	NA	NA	NA	NA	NA	NA	NA	NA	NA		NA	NA
B4_01056	B4_1			OG0001077	Chromosome	Pseudo10138	968044	968884	-1	NA	NA	NA	COG0248	FT	Exopolyphosphatase/pppGpp-phosphohydrolase	GppA	NA	F	Nucleotide transport and metabolism		NA	NA
B4_01057	B4_1			OG0001077	Chromosome	Pseudo10138	968859	969588	-1	ppx-gppA	exopolyphosphatase / guanosine-5'-triphosphate,3'-diphosphate pyrophosphatase [EC:3.6.1.11 3.6.1.40]	K01524	COG0248	FT	Exopolyphosphatase/pppGpp-phosphohydrolase	GppA	NA	F	Nucleotide transport and metabolism		NA	NA
B4_01058	B4_1			OG0001076	Chromosome	NOT	969637	970327	-1	NA	NA	NA	COG0593	L	Chromosomal replication initiation ATPase DnaA	DnaA	NA	L	Replication, recombination and repair		NA	NA
B4_01059	B4_1			OG0001833	Chromosome	NOT	970327	971401	-1	NA	NA	NA	COG0628	R	Predicted PurR-regulated permease PerM	PerM	NA	R	General function prediction only		NA	NA
B4_01060	B4_1			OG0000584	Chromosome	NOT	971522	972887	-1	NA	NA	NA	COG0644	C	Dehydrogenase (flavoprotein)	FixC	NA	C	Energy production and conversion		NA	NA
B4_01061	B4_1			OG0001267	Chromosome	NOT	973056	974397	1	PARS, proS	prolyl-tRNA synthetase [EC:6.1.1.15]	K01881	COG0442	J	Prolyl-tRNA synthetase	ProS	Aminoacyl-tRNA synthetases	J	Translation, ribosomal structure and biogenesis		NA	NA
B4_01062	B4_1			OG0000436	Chromosome	NOT	974380	975274	1	NA	NA	NA	COG0463	M	Glycosyltransferase involved in cell wall bisynthesis	WcaA	NA	M	Cell wall/membrane/envelope biogenesis		NA	NA
B4_01063	B4_1			OG0002522	Chromosome	NOT	975270	975630	-1	NA	NA	NA	NA	NA	NA	NA	NA	NA	NA		NA	NA
B4_01064	B4_1			OG0004615	Chromosome	NOT	975965	976946	1	NA	NA	NA	NA	NA	NA	NA	NA	NA	NA		NA	NA
B4_01065	B4_1			OG0001266	Chromosome	NOT	977034	978330	1	lolC_E	lipoprotein-releasing system permease protein	K09808	COG4591	M	ABC-type transport system involved in lipoprotein release, permease component LolC	LolE	NA	M	Cell wall/membrane/envelope biogenesis		NA	NA
B4_01066	B4_1			OG0000782	Chromosome	NOT	978322	979009	1	lolD	lipoprotein-releasing system ATP-binding protein [EC:3.6.3.-]	K09810	COG1136	M	ABC-type lipoprotein export system, ATPase component	LolD	NA	M	Cell wall/membrane/envelope biogenesis		NA	NA
B4_01067	B4_1			OG0002596	Chromosome	NOT	978992	979430	-1	TC.BAT2	bacterial/archaeal transporter family-2 protein	K09936	COG3238	S	Uncharacterized membrane protein YdcZ, DUF606 family	ydcZ	NA	S	Function unknown		NA	NA
B4_01068	B4_1			OG0002595	Chromosome	NOT	979527	979935	1	NA	NA	NA	COG2863	C	Cytochrome c553	CytC553	NA	C	Energy production and conversion		NA	NA
B4_01069	B4_1			OG0002430	Chromosome	NOT	979939	980626	-1	NA	NA	NA	NA	NA	NA	NA	NA	NA	NA		NA	NA
B4_01070	B4_1			OG0002652	Chromosome	NOT	980668	980863	-1	NA	NA	NA	COG2818	L	3-methyladenine DNA glycosylase Tag	Tag	NA	L	Replication, recombination and repair		NA	NA
B4_01071	B4_1			OG0002652	Chromosome	NOT	980817	981330	-1	tag	DNA-3-methyladenine glycosylase I [EC:3.2.2.20]	K01246	COG2818	L	3-methyladenine DNA glycosylase Tag	Tag	NA	L	Replication, recombination and repair		NA	NA
B4_01072	B4_1			OG0000125	Chromosome	NOT	981668	982502	1	proX	glycine betaine/proline transport system substrate-binding protein	K02002	COG2113	E	ABC-type proline/glycine betaine transport system, periplasmic component	ProX	NA	E	Amino acid transport and metabolism		NA	NA
B4_01073	B4_1			OG0000027	Chromosome	Pseudo10139	982629	983682	1	proV	glycine betaine/proline transport system ATP-binding protein [EC:7.6.2.9]	K02000	COG4175	E	ABC-type proline/glycine betaine transport system, ATPase component	ProV	NA	E	Amino acid transport and metabolism		NA	NA
B4_01074	B4_1			OG0000182	Chromosome	Pseudo10139	983678	984035	1	NA	NA	NA	COG4176	E	ABC-type proline/glycine betaine transport system, permease component	ProW	NA	E	Amino acid transport and metabolism		NA	NA
B4_01075	B4_1			OG0000182	Chromosome	NOT	984230	985967	1	proW	glycine betaine/proline transport system permease protein	K02001	COG4176	E	ABC-type proline/glycine betaine transport system, permease component	ProW	NA	E	Amino acid transport and metabolism		NA	NA
B4_01076	B4_1			OG0002594	Chromosome	NOT	986073	986739	1	NA	NA	NA	COG4094	S	Uncharacterized membrane protein	NA	NA	S	Function unknown		NA	NA
B4_01077	B4_1			OG0000781	Chromosome	NOT	986810	987329	1	NA	NA	NA	COG1618	F	Nucleoside-triphosphatase THEP1	THEP1	NA	F	Nucleotide transport and metabolism		NA	NA
B4_01078	B4_1				Chromosome	NOT	987445	987529	-1	NA	NA	NA	NA	NA	NA	NA	NA	NA	NA		NA	NA
B4_01079	B4_1			OG0001533	Chromosome	NOT	987645	988419	1	rlmB	23S rRNA (guanosine2251-2'-O)-methyltransferase [EC:2.1.1.185]	K03218	COG0566	J	tRNA G18 (ribose-2'-O)-methylase SpoU	SpoU	tRNA modification	J	Translation, ribosomal structure and biogenesis		NA	NA
B4_01080	B4_1			OG0003915	Chromosome	NOT	988557	988713	1	NA	NA	NA	NA	NA	NA	NA	NA	NA	NA		NA	NA
B4_01081	B4_1			OG0001075	Chromosome	NOT	988818	989271	1	NA	NA	NA	COG3350	P	Heavy metal-bindng TRASH/YHS domain, predicted Cu/Ag metallochaperone	YHS	NA	P	Inorganic ion transport and metabolism		NA	NA
B4_01082	B4_1			OG0001532	Chromosome	NOT	989464	989935	1	K06929	uncharacterized protein	K06929	COG1832	R	Predicted CoA-binding protein	YccU	NA	R	General function prediction only		NA	NA
B4_01083	B4_1			OG0002521	Chromosome	NOT	989939	990530	-1	NA	NA	NA	NA	NA	NA	NA	NA	NA	NA		NA	NA
B4_01084	B4_1			OG0001531	Chromosome	NOT	990596	990914	-1	hisE	phosphoribosyl-ATP pyrophosphohydrolase [EC:3.6.1.31]	K01523	COG0140	E	Phosphoribosyl-ATP pyrophosphohydrolase	HisI2	Histidine biosynthesis	E	Amino acid transport and metabolism		NA	NA
B4_01085	B4_1			OG0001074	Chromosome	NOT	990910	991672	-1	hisF	imidazole glycerol-phosphate synthase subunit HisF [EC:4.3.2.10]	K02500	COG0107	E	Imidazole glycerol phosphate synthase subunit HisF	HisF	Histidine biosynthesis	E	Amino acid transport and metabolism		NA	NA
B4_01086	B4_1			OG0002707	Chromosome	NOT	991789	992239	1	NA	NA	NA	COG3439	S	Uncharacterized conserved protein, DUF302 family	NA	NA	S	Function unknown		NA	NA
B4_01087	B4_1			OG0004283	Chromosome	NOT	992250	992715	-1	NA	NA	NA	NA	NA	NA	NA	NA	NA	NA		NA	NA
B4_01088	B4_1			OG0001073	Chromosome	NOT	992719	993442	-1	hisA	phosphoribosylformimino-5-aminoimidazole carboxamide ribotide isomerase [EC:5.3.1.16]	K01814	COG0106	E	Phosphoribosylformimino-5-aminoimidazole carboxamide ribonucleotide (ProFAR) isomerase	HisA	Histidine biosynthesis	E	Amino acid transport and metabolism		NA	NA
B4_01089	B4_1			OG0001831	Chromosome	NOT	993575	993977	1	NA	NA	NA	COG4731	S	Uncharacterized conserved protein, DUF2147 family	NA	NA	S	Function unknown		NA	NA
B4_01090	B4_1			OG0000780	Chromosome	NOT	993981	994620	-1	hisH	imidazole glycerol-phosphate synthase subunit HisH [EC:4.3.2.10]	K02501	COG0118	E	Imidazoleglycerol phosphate synthase glutamine amidotransferase subunit HisH	HisH	Histidine biosynthesis	E	Amino acid transport and metabolism		NA	NA
B4_01091	B4_1			OG0001265	Chromosome	NOT	994620	995208	-1	hisB	imidazoleglycerol-phosphate dehydratase [EC:4.2.1.19]	K01693	COG0131	E	Imidazoleglycerol phosphate dehydratase HisB	HisB2	Histidine biosynthesis	E	Amino acid transport and metabolism		NA	NA
B4_01092	B4_1			OG0002110	Chromosome	Pseudo10140	995361	995601	1	NA	NA	NA	COG1522	K	DNA-binding transcriptional regulator, Lrp family	Lrp	NA	K	Transcription		NA	NA
B4_01093	B4_1			OG0003057	Chromosome	Pseudo10140	995597	996107	-1	NA	NA	NA	COG3153	R	Predicted N-acetyltransferase YhbS	yhbS	NA	R	General function prediction only		NA	NA
B4_01094	B4_1			OG0000000	Chromosome	NOT	996124	996946	-1	K07497	putative transposase	K07497	COG2801	X	Transposase InsO and inactivated derivatives	Tra5	NA	X	Mobilome: prophages, transposons		NA	NA
B4_01095	B4_1			OG0000001	Chromosome	NOT	996978	997245	-1	K07497	putative transposase	K07497	COG2801	X	Transposase InsO and inactivated derivatives	Tra5	NA	X	Mobilome: prophages, transposons		NA	NA
B4_01096	B4_1			OG0003057	Chromosome	Pseudo10141	997276	997702	-1	NA	NA	NA	COG3153	R	Predicted N-acetyltransferase YhbS	yhbS	NA	R	General function prediction only		NA	NA
NA	B4_1				NA	NA	996111	997307	NA	NA	NA	NA	NA	NA	NA	NA	NA	NA	NA		IS3_271	IS3
B4_01097	B4_1				Chromosome	NOT	997787	997862	-1	NA	NA	NA	NA	NA	NA	NA	NA	NA	NA		NA	NA
B4_01098	B4_1				Chromosome	NOT	997895	997970	-1	NA	NA	NA	NA	NA	NA	NA	NA	NA	NA		NA	NA
B4_01099	B4_1			OG0005562	Chromosome	NOT	998116	998269	1	NA	NA	NA	NA	NA	NA	NA	NA	NA	NA		NA	NA
B4_01100	B4_1			OG0002695	Chromosome	NOT	998272	998656	-1	K07136	uncharacterized protein	K07136	COG3788	S	Uncharacterized membrane protein YecN, MAPEG domain	YecN	NA	S	Function unknown		NA	NA
B4_01101	B4_1			OG0001072	Chromosome	NOT	998733	1002171	-1	PC, pyc	pyruvate carboxylase [EC:6.4.1.1]	K01958	COG1038	C	Pyruvate carboxylase	PycA	Urea cycle	C	Energy production and conversion		NA	NA
B4_01102	B4_1			OG0000177	Chromosome	NOT	1002317	1003454	-1	NA	NA	NA	COG1304	CIR	FMN-dependent dehydrogenase, includes L-lactate dehydrogenase and type II isopentenyl diphosphate isomerase	LldD	Isoprenoid biosynthesis	C	Energy production and conversion		NA	NA
B4_01103	B4_1			OG0000884	Chromosome	NOT	1003609	1006063	1	uvrD, pcrA	DNA helicase II / ATP-dependent DNA helicase PcrA [EC:3.6.4.12]	K03657	COG0210	L	Superfamily I DNA or RNA helicase	UvrD	NA	L	Replication, recombination and repair		NA	NA
B4_01104	B4_1			OG0000511	Chromosome	NOT	1006470	1006695	-1	NA	NA	NA	COG5457	S	Uncharacterized conserved protein YjiS, DUF1127 family	YjiS	NA	S	Function unknown		NA	NA
B4_01105	B4_1			OG0001530	Chromosome	NOT	1007608	1008112	1	mraZ	MraZ protein	K03925	COG2001	J	MraZ, DNA-binding transcriptional regulator and inhibitor of RsmH methyltransferase activity	MraZ	NA	J	Translation, ribosomal structure and biogenesis		NA	NA
B4_01106	B4_1			OG0001830	Chromosome	NOT	1008116	1009109	1	mraW, rsmH	16S rRNA (cytosine1402-N4)-methyltransferase [EC:2.1.1.199]	K03438	COG0275	J	16S rRNA C1402 N4-methylase RsmH	RmsH	16S rRNA modification	J	Translation, ribosomal structure and biogenesis		NA	NA
B4_01107	B4_1			OG0001829	Chromosome	NOT	1009105	1009474	1	NA	NA	NA	COG5462	S	Predicted secreted (periplasmic) protein	NA	NA	S	Function unknown		NA	NA
B4_01108	B4_1			OG0000883	Chromosome	NOT	1009470	1011258	1	ftsI	cell division protein FtsI (penicillin-binding protein 3) [EC:3.4.16.4]	K03587	COG0768	DM	Cell division protein FtsI, peptidoglycan transpeptidase (Penicillin-binding protein 2)	FtsI	NA	D	Cell cycle control, cell division, chromosome partitioning		NA	NA
B4_01109	B4_1			OG0001071	Chromosome	NOT	1011280	1012762	1	murE	UDP-N-acetylmuramoyl-L-alanyl-D-glutamate--2,6-diaminopimelate ligase [EC:6.3.2.13]	K01928	COG0769	M	UDP-N-acetylmuramyl tripeptide synthase	MurE	Mureine biosynthesis	M	Cell wall/membrane/envelope biogenesis		NA	NA
B4_01110	B4_1			OG0001264	Chromosome	NOT	1012758	1014189	1	murF	UDP-N-acetylmuramoyl-tripeptide--D-alanyl-D-alanine ligase [EC:6.3.2.10]	K01929	COG0770	M	UDP-N-acetylmuramyl pentapeptide synthase	MurF	Mureine biosynthesis	M	Cell wall/membrane/envelope biogenesis		NA	NA
B4_01111	B4_1			OG0001828	Chromosome	NOT	1014188	1015271	1	mraY	phospho-N-acetylmuramoyl-pentapeptide-transferase [EC:2.7.8.13]	K01000	COG0472	M	UDP-N-acetylmuramyl pentapeptide phosphotransferase/UDP-N-acetylglucosamine-1-phosphate transferase	Rfe	Mureine biosynthesis	M	Cell wall/membrane/envelope biogenesis		NA	NA
B4_01112	B4_1			OG0003435	Chromosome	NOT	1015267	1015798	1	NA	NA	NA	COG3911	R	Predicted ATPase	NA	NA	R	General function prediction only		NA	NA
B4_01113	B4_1			OG0000635	Chromosome	NOT	1015808	1017206	1	murD	UDP-N-acetylmuramoylalanine--D-glutamate ligase [EC:6.3.2.9]	K01925	COG0771	M	UDP-N-acetylmuramoylalanine-D-glutamate ligase	MurD	Mureine biosynthesis	M	Cell wall/membrane/envelope biogenesis		NA	NA
B4_01114	B4_1			OG0003523	Chromosome	NOT	1017314	1017689	1	NA	NA	NA	NA	NA	NA	NA	NA	NA	NA		NA	NA
B4_01115	B4_1			OG0001263	Chromosome	NOT	1017670	1018864	-1	NA	NA	NA	COG2081	R	Predicted flavoprotein YhiN	YhiN	NA	R	General function prediction only		NA	NA
B4_01116	B4_1			OG0005452	Chromosome	NOT	1019026	1019830	1	NA	NA	NA	COG2162	Q	Arylamine N-acetyltransferase	NhoA	NA	Q	Secondary metabolites biosynthesis, transport and catabolism		NA	NA
B4_01117	B4_1			OG0000779	Chromosome	NOT	1019979	1021143	1	NA	NA	NA	COG0772	D	Peptodoglycan polymerase FtsW/RodA/SpoVE	FtsW	NA	D	Cell cycle control, cell division, chromosome partitioning		NA	NA
B4_01118	B4_1			OG0001262	Chromosome	NOT	1021142	1022240	1	murG	UDP-N-acetylglucosamine--N-acetylmuramyl-(pentapeptide) pyrophosphoryl-undecaprenol N-acetylglucosamine transferase [EC:2.4.1.227]	K02563	COG0707	M	UDP-N-acetylglucosamine:LPS N-acetylglucosamine transferase	MurG	Mureine biosynthesis	M	Cell wall/membrane/envelope biogenesis		NA	NA
B4_01119	B4_1			OG0000778	Chromosome	NOT	1022236	1023646	1	murC	UDP-N-acetylmuramate--alanine ligase [EC:6.3.2.8]	K01924	COG0773	M	UDP-N-acetylmuramate-alanine ligase MurC and related ligases, MurC/Mpl family	MurC	Mureine biosynthesis	M	Cell wall/membrane/envelope biogenesis		NA	NA
B4_01120	B4_1			OG0002429	Chromosome	NOT	1023722	1023971	1	NA	NA	NA	NA	NA	NA	NA	NA	NA	NA		NA	NA
B4_01121	B4_1			OG0002282	Chromosome	NOT	1023967	1024222	1	NA	NA	NA	NA	NA	NA	NA	NA	NA	NA		NA	NA
B4_01122	B4_1			OG0001261	Chromosome	NOT	1024566	1025496	1	murB	UDP-N-acetylmuramate dehydrogenase [EC:1.3.1.98]	K00075	COG0812	M	UDP-N-acetylenolpyruvoylglucosamine reductase	MurB	Mureine biosynthesis	M	Cell wall/membrane/envelope biogenesis		NA	NA
B4_01123	B4_1			OG0001260	Chromosome	NOT	1025604	1026522	1	ddl	D-alanine-D-alanine ligase [EC:6.3.2.4]	K01921	COG1181	MR	D-alanine-D-alanine ligase or related ATP-grasp enzyme	DdlA	Mureine biosynthesis	M	Cell wall/membrane/envelope biogenesis		NA	NA
B4_01124	B4_1			OG0001827	Chromosome	NOT	1026509	1027517	1	ftsQ	cell division protein FtsQ	K03589	COG1589	D	Cell division septal protein FtsQ	FtsQ	NA	D	Cell cycle control, cell division, chromosome partitioning		NA	NA
B4_01125	B4_1			OG0001070	Chromosome	NOT	1027522	1028860	1	ftsA	cell division protein FtsA	K03590	COG0849	D	Cell division ATPase FtsA	FtsA	NA	D	Cell cycle control, cell division, chromosome partitioning		NA	NA
B4_01126	B4_1			OG0002912	Chromosome	NOT	1028846	1029266	1	NA	NA	NA	NA	NA	NA	NA	NA	NA	NA		NA	NA
B4_01127	B4_1			OG0001529	Chromosome	NOT	1029612	1030983	1	ftsZ	cell division protein FtsZ	K03531	COG0206	D	Cell division GTPase FtsZ	FtsZ	NA	D	Cell cycle control, cell division, chromosome partitioning		NA	NA
B4_01128	B4_1			OG0001826	Chromosome	NOT	1031438	1032359	1	lpxC	UDP-3-O-[3-hydroxymyristoyl] N-acetylglucosamine deacetylase [EC:3.5.1.108]	K02535	COG0774	M	UDP-3-O-acyl-N-acetylglucosamine deacetylase	LpxC	Lipid A biosynthesis	M	Cell wall/membrane/envelope biogenesis		NA	NA
B4_01129	B4_1			OG0001528	Chromosome	NOT	1032485	1033349	1	bamD	outer membrane protein assembly factor BamD	K05807	COG4105	M	Outer membrane protein assembly factor BamD, BamD/ComL family	BamD	NA	M	Cell wall/membrane/envelope biogenesis		NA	NA
B4_01130	B4_1			OG0000634	Chromosome	NOT	1033385	1035035	1	recN	DNA repair protein RecN (Recombination protein N)	K03631	COG0497	L	DNA repair ATPase RecN	RecN	NA	L	Replication, recombination and repair		NA	NA
B4_01131	B4_1			OG0000583	Chromosome	NOT	1035125	1036811	1	TC.CIC	chloride channel protein, CIC family	K03281	COG0038	P	H+/Cl- antiporter ClcA	ClcA	NA	P	Inorganic ion transport and metabolism		NA	NA
B4_01132	B4_1			OG0002234	Chromosome	NOT	1036813	1038181	-1	NA	NA	NA	COG0599	R	Uncharacterized conserved protein YurZ, alkylhydroperoxidase/carboxymuconolactone decarboxylase family	YurZ	NA	R	General function prediction only		NA	NA
B4_01133	B4_1			OG0002611	Chromosome	NOT	1038495	1038711	1	NA	NA	NA	COG5457	S	Uncharacterized conserved protein YjiS, DUF1127 family	YjiS	NA	S	Function unknown		NA	NA
B4_01134	B4_1			OG0001641	Chromosome	NOT	1038912	1039386	1	RP-L15, MRPL15, rplO	large subunit ribosomal protein L15	K02876	COG0200	J	Ribosomal protein L15	RplO	Ribosome 50S subunit	J	Translation, ribosomal structure and biogenesis		NA	NA
B4_01135	B4_1			OG0000945	Chromosome	Pseudo10142;Pseudo10143	1039495	1040062	1	secY	preprotein translocase subunit SecY	K03076	COG0201	U	Preprotein translocase subunit SecY	SecY	NA	U	Intracellular trafficking, secretion, and vesicular transport		NA	NA
B4_01136	B4_1			OG0000945	Chromosome	Pseudo10142;Pseudo10143	1040010	1040859	1	secY	preprotein translocase subunit SecY	K03076	COG0201	U	Preprotein translocase subunit SecY	SecY	NA	U	Intracellular trafficking, secretion, and vesicular transport		NA	NA
B4_01137	B4_1			OG0001957	Chromosome	NOT	1040953	1041526	1	NA	NA	NA	COG0563	F	Adenylate kinase or related kinase	Adk	Pyrimidine biosynthesis	F	Nucleotide transport and metabolism		NA	NA
B4_01138	B4_1			OG0001642	Chromosome	NOT	1041737	1042106	1	RP-S13, rpsM	small subunit ribosomal protein S13	K02952	COG0099	J	Ribosomal protein S13	RpsM	Ribosome 30S subunit	J	Translation, ribosomal structure and biogenesis		NA	NA
B4_01139	B4_1			OG0001360	Chromosome	NOT	1042121	1042511	1	RP-S11, MRPS11, rpsK	small subunit ribosomal protein S11	K02948	COG0100	J	Ribosomal protein S11	RpsK	Ribosome 30S subunit	J	Translation, ribosomal structure and biogenesis		NA	NA
B4_01140	B4_1			OG0001361	Chromosome	NOT	1042628	1043645	1	rpoA	DNA-directed RNA polymerase subunit alpha [EC:2.7.7.6]	K03040	COG0202	K	DNA-directed RNA polymerase, alpha subunit/40 kD subunit	RpoA	RNA polymerase	K	Transcription		NA	NA
B4_01141	B4_1			OG0001643	Chromosome	NOT	1043762	1044185	1	RP-L17, MRPL17, rplQ	large subunit ribosomal protein L17	K02879	COG0203	J	Ribosomal protein L17	RplQ	Ribosome 50S subunit	J	Translation, ribosomal structure and biogenesis		NA	NA
B4_01142	B4_1			OG0002337	Chromosome	NOT	1044620	1045715	1	NA	NA	NA	COG0265	O	Periplasmic serine protease, S1-C subfamily, contain C-terminal PDZ domain	DegQ	NA	O	Posttranslational modification, protein turnover, chaperones		NA	NA
B4_01143	B4_1			OG0000523	Chromosome	NOT	1045719	1047030	1	ycaJ	putative ATPase	K07478	COG2256	L	Replication-associated recombination protein RarA (DNA-dependent ATPase)	RarA	NA	L	Replication, recombination and repair		NA	NA
B4_01144	B4_1			OG0002942	Chromosome	NOT	1047104	1047911	1	NA	NA	NA	COG1024	I	Enoyl-CoA hydratase/carnithine racemase	CaiD	Fatty acid biosynthesis	I	Lipid transport and metabolism		NA	NA
B4_01145	B4_1			OG0001144	Chromosome	NOT	1048046	1049075	1	rluC	23S rRNA pseudouridine955/2504/2580 synthase [EC:5.4.99.24]	K06179	COG0564	J	Pseudouridine synthase RluA, 23S rRNA- or tRNA-specific	RluA	23S rRNA modification	J	Translation, ribosomal structure and biogenesis		NA	NA
B4_01146	B4_1			OG0001646	Chromosome	NOT	1049071	1049752	1	gph	phosphoglycolate phosphatase [EC:3.1.3.18]	K01091	COG0546	C	Phosphoglycolate phosphatase, HAD superfamily	Gph	NA	C	Energy production and conversion		NA	NA
B4_01147	B4_1			OG0001964	Chromosome	NOT	1049748	1050456	1	ATPeAF2, ATPAF2, ATP12	ATP synthase mitochondrial F1 complex assembly factor 2	K07556	COG5387	O	Mitochondrial FoF1-type ATP synthase assembly chaperone ATP12	Atp12	NA	O	Posttranslational modification, protein turnover, chaperones		NA	NA
B4_01148	B4_1			OG0001645	Chromosome	NOT	1050661	1051678	1	aapJ, bztA	general L-amino acid transport system substrate-binding protein	K09969	COG0834	ET	ABC-type amino acid transport/signal transduction system, periplasmic component/domain	HisJ	NA	E	Amino acid transport and metabolism		NA	NA
B4_01149	B4_1			OG0000946	Chromosome	NOT	1051803	1053036	1	aapQ, bztB	general L-amino acid transport system permease protein	K09970	COG4597	E	ABC-type amino acid transport system, permease component	BatB	NA	E	Amino acid transport and metabolism		NA	NA
B4_01150	B4_1			OG0001143	Chromosome	NOT	1053039	1054338	1	aapM, bztC	general L-amino acid transport system permease protein	K09971	COG0765	E	ABC-type amino acid transport system, permease component	HisM	NA	E	Amino acid transport and metabolism		NA	NA
B4_01151	B4_1			OG0000035	Chromosome	NOT	1054350	1055142	1	aapP, bztD	general L-amino acid transport system ATP-binding protein [EC:7.4.2.1]	K09972	COG1126	E	ABC-type polar amino acid transport system, ATPase component	GlnQ	NA	E	Amino acid transport and metabolism		NA	NA
B4_01152	B4_1			OG0001963	Chromosome	NOT	1055190	1055688	-1	sixA	phosphohistidine phosphatase [EC:3.1.3.-]	K08296	COG2062	T	Phosphohistidine phosphatase SixA	SixA	NA	T	Signal transduction mechanisms		NA	NA
B4_01153	B4_1			OG0002178	Chromosome	NOT	1055684	1056371	-1	NA	NA	NA	COG1600	J	Epoxyqueuosine reductase QueG (queuosine biosynthesis)	QueG	tRNA modification	J	Translation, ribosomal structure and biogenesis		NA	NA
B4_01154	B4_1			OG0001962	Chromosome	NOT	1056389	1057253	-1	argB	acetylglutamate kinase [EC:2.7.2.8]	K00930	COG0548	E	N-acetylglutamate kinase	ArgB	Arginine biosynthesis	E	Amino acid transport and metabolism		NA	NA
B4_01155	B4_1			OG0004928	Chromosome	Pseudo10144	1057357	1057597	1	NA	NA	NA	COG1028	I	NAD(P)-dependent dehydrogenase, short-chain alcohol dehydrogenase family	FabG	Fatty acid biosynthesis	I	Lipid transport and metabolism		NA	NA
B4_01156	B4_1			OG0004928	Chromosome	Pseudo10144	1057593	1058082	1	NA	NA	NA	COG1028	I	NAD(P)-dependent dehydrogenase, short-chain alcohol dehydrogenase family	FabG	Fatty acid biosynthesis	I	Lipid transport and metabolism		NA	NA
B4_01157	B4_1			OG0001362	Chromosome	NOT	1058088	1058742	-1	engB	GTP-binding protein	K03978	COG0218	D	GTP-binding protein EngB required for normal cell division	EngB	NA	D	Cell cycle control, cell division, chromosome partitioning		NA	NA
B4_01158	B4_1			OG0001961	Chromosome	NOT	1058738	1059476	-1	NA	NA	NA	COG3217	FV	N-hydroxylaminopurine reductase subunit YcbX, contains MOSC domain	YcbX	NA	F	Nucleotide transport and metabolism		NA	NA
B4_01159	B4_1			OG0001142	Chromosome	NOT	1059472	1061275	-1	yidC, spoIIIJ, OXA1, ccfA	YidC/Oxa1 family membrane protein insertase	K03217	COG0706	M	Membrane protein insertase Oxa1/YidC/SpoIIIJ	YidC	NA	M	Cell wall/membrane/envelope biogenesis		NA	NA
B4_01160	B4_1			OG0000596	Chromosome	NOT	1061401	1062943	-1	mucR	diguanylate cyclase [EC:2.7.7.65]	K21023	COG2199	T	GGDEF domain, diguanylate cyclase (c-di-GMP synthetase) or its enzymatically inactive variants	GGDEF	NA	T	Signal transduction mechanisms		NA	NA
B4_01161	B4_1			OG0001644	Chromosome	NOT	1063008	1063902	-1	ttcA	tRNA 2-thiocytidine biosynthesis protein TtcA	K14058	COG0037	J	tRNA(Ile)-lysidine synthase TilS/MesJ	TilS	tRNA modification	J	Translation, ribosomal structure and biogenesis		NA	NA
B4_01162	B4_1			OG0003929	Chromosome	Pseudo10145	1064017	1064353	1	NA	NA	NA	COG4782	R	Esterase/lipase superfamily enzyme	NA	NA	R	General function prediction only		NA	NA
B4_01163	B4_1			OG0003929	Chromosome	Pseudo10145	1064349	1064964	1	NA	NA	NA	COG4782	R	Esterase/lipase superfamily enzyme	NA	NA	R	General function prediction only		NA	NA
B4_01164	B4_1			OG0003168	Chromosome	NOT	1064988	1066608	-1	aidB	putative acyl-CoA dehydrogenase	K09456	COG1960	I	Acyl-CoA dehydrogenase related to the alkylation response protein AidB	CaiA	Fatty acid biosynthesis	I	Lipid transport and metabolism		NA	NA
B4_01165	B4_1			OG0002848	Chromosome	NOT	1066688	1066922	-1	K08998	uncharacterized protein	K08998	COG0759	M	Membrane-anchored protein YidD, putatitve component of membrane protein insertase Oxa1/YidC/SpoIIIJ	YidD	NA	M	Cell wall/membrane/envelope biogenesis		NA	NA
B4_01166	B4_1			OG0001960	Chromosome	NOT	1067013	1067343	-1	rnpA	ribonuclease P protein component [EC:3.1.26.5]	K03536	COG0594	J	RNase P protein component	RnpA	NA	J	Translation, ribosomal structure and biogenesis		NA	NA
B4_01167	B4_1			OG0001959	Chromosome	NOT	1067369	1067504	-1	RP-L34, MRPL34, rpmH	large subunit ribosomal protein L34	K02914	COG0230	J	Ribosomal protein L34	RpmH	Ribosome 50S subunit	J	Translation, ribosomal structure and biogenesis		NA	NA
B4_01168	B4_1			OG0000721	Chromosome	Pseudo10146;Pseudo10147	1067735	1068203	1	NA	NA	NA	COG0398	S	Uncharacterized membrane protein YdjX, related to fungal oxalate transporter, TVP38/TMEM64 family	TVP38	NA	S	Function unknown		NA	NA
B4_01169	B4_1			OG0000721	Chromosome	Pseudo10146;Pseudo10147	1068145	1068529	1	NA	NA	NA	COG0398	S	Uncharacterized membrane protein YdjX, related to fungal oxalate transporter, TVP38/TMEM64 family	TVP38	NA	S	Function unknown		NA	NA
B4_01170	B4_1			OG0001141	Chromosome	NOT	1068533	1069952	1	NA	NA	NA	COG1249	C	Dihydrolipoamide dehydrogenase (E3) component of pyruvate/2-oxoglutarate dehydrogenase complex or glutathione oxidoreductase	Lpd	Glycine cleavagePyruvate oxidation	C	Energy production and conversion		NA	NA
B4_01171	B4_1			OG0000595	Chromosome	Pseudo10148;Pseudo10149	1069969	1070737	1	NA	NA	NA	COG0642	T	Signal transduction histidine kinase	BaeS	NA	T	Signal transduction mechanisms		NA	NA
B4_01172	B4_1			OG0000595	Chromosome	Pseudo10148;Pseudo10149	1070700	1071351	1	NA	NA	NA	COG0642	T	Signal transduction histidine kinase	BaeS	NA	T	Signal transduction mechanisms		NA	NA
B4_01173	B4_1				Chromosome	NOT	1071415	1071492	1	NA	NA	NA	NA	NA	NA	NA	NA	NA	NA		NA	NA
B4_01174	B4_1			OG0000002	Chromosome	NOT	1071874	1073260	1	K07487	transposase	K07487	COG3666	X	Transposase, IS1182 family	NA	NA	X	Mobilome: prophages, transposons		NA	NA
NA	B4_1				NA	NA	1071801	1073331	NA	NA	NA	NA	NA	NA	NA	NA	NA	NA	NA		IS1182_100	IS1182
B4_01175	B4_1			OG0000002	Chromosome	NOT	1073411	1074797	1	K07487	transposase	K07487	COG3666	X	Transposase, IS1182 family	NA	NA	X	Mobilome: prophages, transposons		NA	NA
NA	B4_1				NA	NA	1073338	1074868	NA	NA	NA	NA	NA	NA	NA	NA	NA	NA	NA		IS1182_100	IS1182
B4_01176	B4_1			OG0006349	Chromosome	NOT	1075044	1075302	1	NA	NA	NA	NA	NA	NA	NA	NA	NA	NA		NA	NA
B4_01177	B4_1			OG0004539	Chromosome	NOT	1075262	1075877	1	NA	NA	NA	COG0583	K	DNA-binding transcriptional regulator, LysR family	LysR	NA	K	Transcription		NA	NA
B4_01178	B4_1			OG0002787	Chromosome	NOT	1076161	1077013	-1	NA	NA	NA	COG4221	C	NADP-dependent 3-hydroxy acid dehydrogenase YdfG	YdfG	Pyrimidine degradation	C	Energy production and conversion		NA	NA
B4_01179	B4_1			OG0006163	Chromosome	NOT	1077075	1078059	-1	NA	NA	NA	COG1028	I	NAD(P)-dependent dehydrogenase, short-chain alcohol dehydrogenase family	FabG	Fatty acid biosynthesis	I	Lipid transport and metabolism		NA	NA
B4_01180	B4_1			OG0006348	Chromosome	NOT	1078130	1078250	-1	NA	NA	NA	NA	NA	NA	NA	NA	NA	NA		NA	NA
B4_01181	B4_1			OG0004927	Chromosome	NOT	1078568	1079558	1	NA	NA	NA	COG0583	K	DNA-binding transcriptional regulator, LysR family	LysR	NA	K	Transcription		NA	NA
B4_01182	B4_1			OG0006347	Chromosome	NOT	1079685	1079844	1	NA	NA	NA	NA	NA	NA	NA	NA	NA	NA		NA	NA
B4_01183	B4_1			OG0003302	Chromosome	NOT	1079940	1080993	1	NA	NA	NA	COG2207	K	AraC-type DNA-binding domain and AraC-containing proteins	AraC	NA	K	Transcription		NA	NA
B4_01184	B4_1			OG0006346	Chromosome	NOT	1081182	1081884	-1	NA	NA	NA	COG3672	O	Predicted transglutaminase-like protein	NA	NA	O	Posttranslational modification, protein turnover, chaperones		NA	NA
B4_01185	B4_1			OG0004113	Chromosome	Pseudo10150	1082239	1082365	1	NA	NA	NA	NA	NA	NA	NA	NA	NA	NA		NA	NA
B4_01186	B4_1			OG0000004	Chromosome	NOT	1082626	1082788	-1	NA	NA	NA	COG3316	X	Transposase (or an inactivated derivative), DDE domain	Rve	NA	X	Mobilome: prophages, transposons		NA	NA
B4_01187	B4_1			OG0004775	Chromosome	NOT	1082834	1084292	-1	NA	NA	NA	COG3182	S	PepSY-associated TM region	PiuB	NA	S	Function unknown		NA	NA
B4_01188	B4_1			OG0006345	Chromosome	NOT	1084473	1084740	1	NA	NA	NA	NA	NA	NA	NA	NA	NA	NA		NA	NA
NA	B4_1				NA	NA	1082115	1084839	NA	NA	NA	NA	NA	NA	NA	NA	NA	NA	NA		IS6_303	IS6
B4_01189	B4_1			OG0000582	Chromosome	NOT	1084920	1085262	-1	NA	NA	NA	COG2343	S	Uncharacterized conserved protein, DUF427 family	NA	NA	S	Function unknown		NA	NA
B4_01190	B4_1			OG0000541	Chromosome	NOT	1085325	1087116	-1	pepP	Xaa-Pro aminopeptidase [EC:3.4.11.9]	K01262	COG0006	E	Xaa-Pro aminopeptidase	PepP	NA	E	Amino acid transport and metabolism		NA	NA
B4_01191	B4_1			OG0000479	Chromosome	NOT	1087189	1088359	-1	NA	NA	NA	COG0596	HR	2-succinyl-6-hydroxy-2,4-cyclohexadiene-1-carboxylate synthase MenH and related esterases, alpha/beta hydrolase fold	MenH	Menaquinone biosynthesis	H	Coenzyme transport and metabolism		NA	NA
B4_01192	B4_1	Prophage region 3		OG0001069	Chromosome	NOT	1088662	1090540	-1	cobT	cobaltochelatase CobT [EC:6.6.1.2]	K09883	COG4547	H	Cobalamin biosynthesis cobaltochelatase CobT subunit	CobT2	Cobalamine/B12 biosynthesis	H	Coenzyme transport and metabolism		NA	NA
B4_01193	B4_1	Prophage region 3		OG0006344	Chromosome	NOT	1090838	1091048	1	NA	NA	NA	NA	NA	NA	NA	NA	NA	NA		NA	NA
B4_01194	B4_1	Prophage region 3		OG0006343	Chromosome	NOT	1091600	1091705	-1	NA	NA	NA	NA	NA	NA	NA	NA	NA	NA		NA	NA
B4_01195	B4_1	Prophage region 3		OG0005682	Chromosome	NOT	1092107	1092509	-1	hicB	antitoxin HicB	K18843	COG1598	V	Antitoxin component HicB of the HicAB toxin-antitoxin system	HicB	NA	V	Defense mechanisms		NA	NA
B4_01196	B4_1	Prophage region 3		OG0004026	Chromosome	NOT	1092942	1093200	-1	NA	NA	NA	NA	NA	NA	NA	NA	NA	NA		NA	NA
B4_01197	B4_1	Prophage region 3		OG0003890	Chromosome	NOT	1093281	1094289	-1	K06905	uncharacterized protein	K06905	COG3500	X	Phage protein D	gpD	NA	X	Mobilome: prophages, transposons		NA	NA
B4_01198	B4_1	Prophage region 3		OG0003928	Chromosome	NOT	1094279	1094504	-1	NA	NA	NA	COG5004	X	P2-like prophage tail protein X	gpX	NA	X	Mobilome: prophages, transposons		NA	NA
B4_01199	B4_1	Prophage region 3		OG0003214	Chromosome	NOT	1094466	1094880	-1	K06906	uncharacterized protein	K06906	COG3499	X	Phage protein U	NA	NA	X	Mobilome: prophages, transposons		NA	NA
B4_01200	B4_1	Prophage region 3		OG0003651	Chromosome	NOT	1094882	1097381	-1	NA	NA	NA	NA	NA	NA	NA	NA	NA	NA		NA	NA
B4_01201	B4_1	Prophage region 3		OG0003978	Chromosome	NOT	1097517	1097811	-1	NA	NA	NA	NA	NA	NA	NA	NA	NA	NA		NA	NA
B4_01202	B4_1	Prophage region 3		OG0003360	Chromosome	NOT	1097820	1098327	-1	K06908	uncharacterized protein	K06908	COG3498	X	Phage tail tube protein FII	NA	NA	X	Mobilome: prophages, transposons		NA	NA
B4_01203	B4_1	Prophage region 3		OG0002583	Chromosome	NOT	1098326	1099508	-1	K06907	uncharacterized protein	K06907	COG3497	X	Phage tail sheath protein FI	NA	NA	X	Mobilome: prophages, transposons		NA	NA
B4_01204	B4_1	Prophage region 3		OG0005451	Chromosome	NOT	1100154	1100343	-1	NA	NA	NA	NA	NA	NA	NA	NA	NA	NA		NA	NA
B4_01205	B4_1	Prophage region 3		OG0000025	Chromosome	NOT	1100412	1101441	-1	K07486	transposase	K07486	COG3547	X	Transposase	NA	NA	X	Mobilome: prophages, transposons		NA	NA
NA	B4_1	Prophage region 3			NA	NA	1100263	1101323	NA	NA	NA	NA	NA	NA	NA	NA	NA	NA	NA		IS110_184	IS110
B4_01206	B4_1	Prophage region 3		OG0000008	Chromosome	Pseudo10151	1101543	1101933	-1	K07492	putative transposase	K07492	COG3293	X	Transposase	NA	NA	X	Mobilome: prophages, transposons		NA	NA
B4_01207	B4_1	Prophage region 3		OG0000005	Chromosome	NOT	1101953	1102301	-1	K07492	putative transposase	K07492	COG3293	X	Transposase	NA	NA	X	Mobilome: prophages, transposons		NA	NA
B4_01208	B4_1	Prophage region 3		OG0005989	Chromosome	Pseudo10152	1102329	1103124	-1	NA	NA	NA	NA	NA	NA	NA	NA	NA	NA		NA	NA
NA	B4_1	Prophage region 3			NA	NA	1101507	1103105	NA	NA	NA	NA	NA	NA	NA	NA	NA	NA	NA		IS5_302	IS5
B4_01209	B4_1	Prophage region 3		OG0003213	Chromosome	NOT	1103506	1104094	-1	NA	NA	NA	NA	NA	NA	NA	NA	NA	NA		NA	NA
B4_01210	B4_1	Prophage region 3		OG0002907	Chromosome	NOT	1104074	1105376	-1	NA	NA	NA	COG5301	X	Phage-related tail fiber protein	NA	NA	X	Mobilome: prophages, transposons		NA	NA
B4_01211	B4_1	Prophage region 3		OG0002801	Chromosome	Pseudo10153	1105377	1106007	-1	NA	NA	NA	COG4385	X	Bacteriophage P2-related tail formation protein	gpI	NA	X	Mobilome: prophages, transposons		NA	NA
B4_01212	B4_1	Prophage region 3		OG0002800	Chromosome	Pseudo10153	1105999	1106401	-1	NA	NA	NA	COG3948	X	Phage-related baseplate assembly protein	NA	NA	X	Mobilome: prophages, transposons		NA	NA
B4_01213	B4_1	Prophage region 3		OG0002800	Chromosome	Pseudo10153	1106397	1106901	-1	NA	NA	NA	COG3948	X	Phage-related baseplate assembly protein	NA	NA	X	Mobilome: prophages, transposons		NA	NA
B4_01214	B4_1	Prophage region 3		OG0002799	Chromosome	Pseudo10153	1106897	1107236	-1	K06903	uncharacterized protein	K06903	COG3628	X	Phage baseplate assembly protein W	NA	NA	X	Mobilome: prophages, transposons		NA	NA
B4_01215	B4_1	Prophage region 3		OG0003522	Chromosome	NOT	1107290	1107812	-1	NA	NA	NA	COG4540	X	Phage P2 baseplate assembly protein gpV	gpV	NA	X	Mobilome: prophages, transposons		NA	NA
B4_01216	B4_1	Prophage region 3		OG0003927	Chromosome	NOT	1107804	1108200	-1	NA	NA	NA	NA	NA	NA	NA	NA	NA	NA		NA	NA
B4_01217	B4_1	Prophage region 3		OG0003779	Chromosome	NOT	1108329	1108869	-1	NA	NA	NA	NA	NA	NA	NA	NA	NA	NA		NA	NA
B4_01218	B4_1	Prophage region 3		OG0004025	Chromosome	NOT	1108855	1109191	-1	NA	NA	NA	NA	NA	NA	NA	NA	NA	NA		NA	NA
B4_01219	B4_1	Prophage region 3		OG0003977	Chromosome	NOT	1109195	1109495	-1	NA	NA	NA	NA	NA	NA	NA	NA	NA	NA		NA	NA
B4_01220	B4_1	Prophage region 3		OG0003704	Chromosome	NOT	1109553	1111566	-1	K06904	uncharacterized protein	K06904	COG3740	X	Phage head maturation protease	NA	NA	X	Mobilome: prophages, transposons		NA	NA
B4_01221	B4_1	Prophage region 3		OG0003465	Chromosome	NOT	1111540	1113151	-1	NA	NA	NA	COG5511	X	Phage capsid protein	NA	NA	X	Mobilome: prophages, transposons		NA	NA
B4_01222	B4_1	Prophage region 3		OG0003976	Chromosome	NOT	1113150	1113693	-1	NA	NA	NA	NA	NA	NA	NA	NA	NA	NA		NA	NA
B4_01223	B4_1	Prophage region 3		OG0003496	Chromosome	NOT	1113686	1115645	-1	NA	NA	NA	COG5525	X	Phage terminase, large subunit GpA	gpA1	NA	X	Mobilome: prophages, transposons		NA	NA
B4_01224	B4_1	Prophage region 3		OG0004024	Chromosome	NOT	1115641	1116178	-1	NA	NA	NA	COG4220	X	Phage DNA packaging protein, Nu1 subunit of terminase	Nu1	NA	X	Mobilome: prophages, transposons		NA	NA
B4_01225	B4_1	Prophage region 3		OG0005814	Chromosome	NOT	1116314	1116533	-1	NA	NA	NA	NA	NA	NA	NA	NA	NA	NA		NA	NA
B4_01226	B4_1	Prophage region 3		OG0005681	Chromosome	Pseudo10154	1116537	1116831	-1	NA	NA	NA	NA	NA	NA	NA	NA	NA	NA		NA	NA
B4_01227	B4_1	Prophage region 3		OG0005813	Chromosome	Pseudo10154	1116827	1117193	-1	NA	NA	NA	NA	NA	NA	NA	NA	NA	NA		NA	NA
B4_01228	B4_1	Prophage region 3		OG0005450	Chromosome	NOT	1117319	1118141	-1	E3.2.1.17	lysozyme [EC:3.2.1.17]	K01185	COG3772	M	Phage-related lysozyme (muramidase), GH24 family	RrrD	NA	M	Cell wall/membrane/envelope biogenesis		NA	NA
B4_01229	B4_1	Prophage region 3		OG0003975	Chromosome	NOT	1118141	1118543	-1	NA	NA	NA	NA	NA	NA	NA	NA	NA	NA		NA	NA
B4_01230	B4_1	Prophage region 3		OG0003926	Chromosome	NOT	1118613	1118874	1	K09803	uncharacterized protein	K09803	COG2929	S	Uncharacterized conserved protein, DUF497 family	NA	NA	S	Function unknown		NA	NA
B4_01231	B4_1	Prophage region 3		OG0005355	Chromosome	NOT	1118866	1119088	1	NA	NA	NA	COG3514	S	Uncharacterized conserved protein, DUF4415 family	NA	NA	S	Function unknown		NA	NA
B4_01232	B4_1	Prophage region 3		OG0004875	Chromosome	Pseudo10155	1119198	1119552	-1	NA	NA	NA	COG4725	J	N6-adenosine-specific RNA methylase IME4	IME4	NA	J	Translation, ribosomal structure and biogenesis		NA	NA
B4_01233	B4_1	Prophage region 3		OG0004875	Chromosome	Pseudo10155	1119548	1119836	-1	NA	NA	NA	COG4725	J	N6-adenosine-specific RNA methylase IME4	IME4	NA	J	Translation, ribosomal structure and biogenesis		NA	NA
B4_01234	B4_1	Prophage region 3		OG0003925	Chromosome	NOT	1119832	1120216	-1	NA	NA	NA	NA	NA	NA	NA	NA	NA	NA		NA	NA
B4_01235	B4_1	Prophage region 3		OG0005680	Chromosome	NOT	1120212	1120761	-1	NA	NA	NA	NA	NA	NA	NA	NA	NA	NA		NA	NA
B4_01236	B4_1	Prophage region 3		OG0005679	Chromosome	NOT	1120757	1120940	-1	NA	NA	NA	NA	NA	NA	NA	NA	NA	NA		NA	NA
B4_01237	B4_1	Prophage region 3		OG0004078	Chromosome	NOT	1120936	1121221	-1	NA	NA	NA	NA	NA	NA	NA	NA	NA	NA		NA	NA
B4_01238	B4_1	Prophage region 3		OG0003212	Chromosome	NOT	1121217	1122009	-1	NA	NA	NA	NA	NA	NA	NA	NA	NA	NA		NA	NA
B4_01239	B4_1	Prophage region 3		OG0005866	Chromosome	NOT	1122435	1123116	1	NA	NA	NA	NA	NA	NA	NA	NA	NA	NA		NA	NA
B4_01240	B4_1	Prophage region 3		OG0005865	Chromosome	NOT	1123190	1123544	-1	NA	NA	NA	NA	NA	NA	NA	NA	NA	NA		NA	NA
B4_01241	B4_1	Prophage region 3		OG0005720	Chromosome	NOT	1123690	1123933	1	NA	NA	NA	NA	NA	NA	NA	NA	NA	NA		NA	NA
B4_01242	B4_1	Prophage region 3		OG0005864	Chromosome	NOT	1124031	1124178	1	NA	NA	NA	NA	NA	NA	NA	NA	NA	NA		NA	NA
B4_01243	B4_1	Prophage region 3		OG0005719	Chromosome	NOT	1124213	1124708	1	NA	NA	NA	NA	NA	NA	NA	NA	NA	NA		NA	NA
B4_01244	B4_1	Prophage region 3		OG0006048	Chromosome	NOT	1124750	1124927	1	NA	NA	NA	NA	NA	NA	NA	NA	NA	NA		NA	NA
B4_01245	B4_1	Prophage region 3		OG0005863	Chromosome	NOT	1124914	1125031	1	NA	NA	NA	NA	NA	NA	NA	NA	NA	NA		NA	NA
B4_01246	B4_1	Prophage region 3		OG0005862	Chromosome	NOT	1125027	1125246	-1	NA	NA	NA	NA	NA	NA	NA	NA	NA	NA		NA	NA
B4_01247	B4_1	Prophage region 3		OG0005861	Chromosome	NOT	1125269	1125560	1	NA	NA	NA	NA	NA	NA	NA	NA	NA	NA		NA	NA
B4_01248	B4_1	Prophage region 3		OG0005016	Chromosome	NOT	1125556	1125937	1	NA	NA	NA	NA	NA	NA	NA	NA	NA	NA		NA	NA
B4_01249	B4_1	Prophage region 3		OG0005860	Chromosome	NOT	1125995	1126340	1	NA	NA	NA	NA	NA	NA	NA	NA	NA	NA		NA	NA
B4_01250	B4_1	Prophage region 3		OG0005859	Chromosome	NOT	1126494	1126701	1	NA	NA	NA	NA	NA	NA	NA	NA	NA	NA		NA	NA
B4_01251	B4_1	Prophage region 3		OG0004038	Chromosome	NOT	1126697	1127000	1	NA	NA	NA	NA	NA	NA	NA	NA	NA	NA		NA	NA
B4_01252	B4_1	Prophage region 3		OG0005858	Chromosome	NOT	1126996	1127341	1	NA	NA	NA	NA	NA	NA	NA	NA	NA	NA		NA	NA
B4_01253	B4_1	Prophage region 3		OG0005718	Chromosome	NOT	1127337	1127598	1	NA	NA	NA	NA	NA	NA	NA	NA	NA	NA		NA	NA
B4_01254	B4_1	Prophage region 3		OG0005717	Chromosome	NOT	1127615	1127792	1	NA	NA	NA	NA	NA	NA	NA	NA	NA	NA		NA	NA
B4_01255	B4_1	Prophage region 3		OG0005593	Chromosome	NOT	1127802	1127979	1	NA	NA	NA	NA	NA	NA	NA	NA	NA	NA		NA	NA
B4_01256	B4_1	Prophage region 3		OG0005716	Chromosome	NOT	1127991	1128225	1	NA	NA	NA	NA	NA	NA	NA	NA	NA	NA		NA	NA
B4_01257	B4_1	Prophage region 3		OG0005857	Chromosome	NOT	1128255	1128687	1	NA	NA	NA	NA	NA	NA	NA	NA	NA	NA		NA	NA
B4_01258	B4_1	Prophage region 3		OG0005856	Chromosome	NOT	1128683	1129574	1	NA	NA	NA	NA	NA	NA	NA	NA	NA	NA		NA	NA
B4_01259	B4_1	Prophage region 3		OG0005715	Chromosome	NOT	1129570	1129753	1	NA	NA	NA	COG0175	EH	3'-phosphoadenosine 5'-phosphosulfate sulfotransferase (PAPS reductase)/FAD synthetase or related enzyme	CysD	Cysteine biosynthesis	E	Amino acid transport and metabolism		NA	NA
B4_01260	B4_1	Prophage region 3		OG0005592	Chromosome	NOT	1129805	1130006	1	NA	NA	NA	NA	NA	NA	NA	NA	NA	NA		NA	NA
B4_01261	B4_1	Prophage region 3		OG0003338	Chromosome	NOT	1130002	1131040	1	NA	NA	NA	COG4974	L	Site-specific recombinase XerD	XerD	NA	L	Replication, recombination and repair		NA	NA
B4_01262	B4_1			OG0006225	Chromosome	NOT	1131041	1131377	1	NA	NA	NA	NA	NA	NA	NA	NA	NA	NA		NA	NA
B4_01263	B4_1				Chromosome	NOT	1131392	1131466	-1	NA	NA	NA	NA	NA	NA	NA	NA	NA	NA		NA	NA
B4_01264	B4_1			OG0005855	Chromosome	NOT	1132144	1132969	1	NA	NA	NA	NA	NA	NA	NA	NA	NA	NA		NA	NA
B4_01265	B4_1			OG0006550	Chromosome	NOT	1133001	1133169	1	NA	NA	NA	NA	NA	NA	NA	NA	NA	NA		NA	NA
B4_01266	B4_1			OG0000979	Chromosome	NOT	1133374	1134028	1	E2.1.1.77, pcm	protein-L-isoaspartate(D-aspartate) O-methyltransferase [EC:2.1.1.77]	K00573	COG2518	O	Protein-L-isoaspartate O-methyltransferase	Pcm	NA	O	Posttranslational modification, protein turnover, chaperones		NA	NA
B4_01267	B4_1			OG0000835	Chromosome	NOT	1134123	1135542	1	tolC	outer membrane protein	K12340	COG1538	M	Outer membrane protein TolC	TolC	NA	M	Cell wall/membrane/envelope biogenesis		NA	NA
B4_01268	B4_1			OG0000980	Chromosome	NOT	1135617	1136445	1	NA	NA	NA	NA	NA	NA	NA	NA	NA	NA		NA	NA
B4_01269	B4_1			OG0000672	Chromosome	Pseudo10156;Pseudo10157	1136448	1137192	-1	cobQ, cbiP	adenosylcobyric acid synthase [EC:6.3.5.10]	K02232	COG1492	H	Cobyric acid synthase	CobQ	Cobalamine/B12 biosynthesis	H	Coenzyme transport and metabolism		NA	NA
B4_01270	B4_1			OG0000672	Chromosome	Pseudo10156;Pseudo10157	1137191	1137905	-1	cobQ, cbiP	adenosylcobyric acid synthase [EC:6.3.5.10]	K02232	COG1492	H	Cobyric acid synthase	CobQ	Cobalamine/B12 biosynthesis	H	Coenzyme transport and metabolism		NA	NA
B4_01271	B4_1			OG0003116	Chromosome	NOT	1137967	1138537	1	K07038	inner membrane protein	K07038	NA	NA	NA	NA	NA	NA	NA		NA	NA
B4_01272	B4_1			OG0001512	Chromosome	NOT	1138607	1138928	-1	NA	NA	NA	NA	NA	NA	NA	NA	NA	NA		NA	NA
B4_01273	B4_1			OG0000836	Chromosome	NOT	1139147	1139711	1	efp	elongation factor P	K02356	COG0231	J	Translation elongation factor P (EF-P)/translation initiation factor 5A (eIF-5A)	Efp	Translation factors	J	Translation, ribosomal structure and biogenesis		NA	NA
B4_01274	B4_1			OG0002216	Chromosome	NOT	1139769	1140717	-1	NA	NA	NA	COG0664	T	cAMP-binding domain of CRP or a regulatory subunit of cAMP-dependent protein kinases	Crp	NA	T	Signal transduction mechanisms		NA	NA
B4_01275	B4_1			OG0000837	Chromosome	Pseudo10158	1140823	1141384	-1	NA	NA	NA	COG0354	O	Folate-binding protein YgfZ, synthesis and repair of Fe-S clusters	YgfZ	NA	O	Posttranslational modification, protein turnover, chaperones		NA	NA
B4_01276	B4_1			OG0010349	Chromosome	Pseudo10158	1141350	1141560	-1	NA	NA	NA	COG0354	O	Folate-binding protein YgfZ, synthesis and repair of Fe-S clusters	YgfZ	NA	O	Posttranslational modification, protein turnover, chaperones		NA	NA
B4_01277	B4_1	GT2/51/25 family		OG0003112	Chromosome	NOT	1141633	1142308	1	NA	NA	NA	COG0463	M	Glycosyltransferase involved in cell wall bisynthesis	WcaA	NA	M	Cell wall/membrane/envelope biogenesis		NA	NA
B4_01278	B4_1			OG0002492	Chromosome	NOT	1142183	1143071	-1	NA	NA	NA	NA	NA	NA	NA	NA	NA	NA		NA	NA
B4_01279	B4_1			OG0003807	Chromosome	NOT	1143174	1143945	1	NA	NA	NA	COG0596	HR	2-succinyl-6-hydroxy-2,4-cyclohexadiene-1-carboxylate synthase MenH and related esterases, alpha/beta hydrolase fold	MenH	Menaquinone biosynthesis	H	Coenzyme transport and metabolism		NA	NA
B4_01280	B4_1			OG0006549	Chromosome	Pseudo10159	1143977	1144409	-1	NA	NA	NA	NA	NA	NA	NA	NA	NA	NA		NA	NA
B4_01281	B4_1			OG0006548	Chromosome	NOT	1144828	1145674	1	NA	NA	NA	NA	NA	NA	NA	NA	NA	NA		NA	NA
B4_01282	B4_1			OG0001810	Chromosome	NOT	1145676	1147635	-1	parE	topoisomerase IV subunit B [EC:5.6.2.2]	K02622	COG0187	L	DNA gyrase/topoisomerase IV, subunit B	GyrB	NA	L	Replication, recombination and repair		NA	NA
B4_01283	B4_1			OG0001809	Chromosome	NOT	1147790	1148789	-1	NA	NA	NA	COG2931	Q	Ca2+-binding protein, RTX toxin-related	NA	NA	Q	Secondary metabolites biosynthesis, transport and catabolism		NA	NA
B4_01284	B4_1			OG0001717	Chromosome	NOT	1149288	1150665	1	TC.MATE, SLC47A, norM, mdtK, dinF	multidrug resistance protein, MATE family	K03327	COG0534	V	Na+-driven multidrug efflux pump, DinF/NorM/MATE family	NorM	NA	V	Defense mechanisms		NA	NA
B4_01285	B4_1			OG0002217	Chromosome	NOT	1150672	1151074	-1	NA	NA	NA	NA	NA	NA	NA	NA	NA	NA		NA	NA
B4_01286	B4_1			OG0000732	Chromosome	NOT	1151088	1152291	-1	aspB	aspartate aminotransferase [EC:2.6.1.1]	K00812	COG0436	E	Aspartate/methionine/tyrosine aminotransferase	AspB	Isoleucine, leucine, valine biosynthesis	E	Amino acid transport and metabolism		NA	NA
B4_01287	B4_1			OG0001718	Chromosome	NOT	1152341	1152776	1	dicA	HTH-type transcriptional regulator, cell division transcriptional repressor	K22300	COG1813	J	Archaeal ribosome-binding protein aMBF1, putative translation factor, contains Zn-ribbon and HTH domains	aMBF1	NA	J	Translation, ribosomal structure and biogenesis		NA	NA
B4_01288	B4_1			OG0002019	Chromosome	NOT	1152805	1153030	1	cptB	antitoxin CptB	K09159	COG2938	O	Succinate dehydrogenase flavin-adding protein, antitoxin component of the CptAB toxin-antitoxin module	SdhE	NA	O	Posttranslational modification, protein turnover, chaperones		NA	NA
B4_01289	B4_1			OG0002218	Chromosome	NOT	1153108	1153606	1	NA	NA	NA	COG1846	K	DNA-binding transcriptional regulator, MarR family	MarR	NA	K	Transcription		NA	NA
B4_01290	B4_1			OG0002877	Chromosome	NOT	1153606	1154146	-1	NA	NA	NA	NA	NA	NA	NA	NA	NA	NA		NA	NA
B4_01291	B4_1			OG0002877	Chromosome	NOT	1154142	1154319	-1	NA	NA	NA	NA	NA	NA	NA	NA	NA	NA		NA	NA
B4_01292	B4_1			OG0002219	Chromosome	NOT	1154315	1155017	-1	NA	NA	NA	NA	NA	NA	NA	NA	NA	NA		NA	NA
B4_01293	B4_1			OG0002020	Chromosome	NOT	1155013	1155442	-1	GLO1, gloA	lactoylglutathione lyase [EC:4.4.1.5]	K01759	COG0346	Q	Catechol 2,3-dioxygenase or related enzyme, vicinal oxygen chelate (VOC) family	GloA	NA	Q	Secondary metabolites biosynthesis, transport and catabolism		NA	NA
B4_01294	B4_1			OG0002493	Chromosome	NOT	1155618	1156530	1	thyX, thy1	thymidylate synthase (FAD) [EC:2.1.1.148]	K03465	COG1351	F	Thymidylate synthase ThyX, FAD-dependent family	ThyX	Thymidylate biosynthesis	F	Nucleotide transport and metabolism		NA	NA
B4_01295	B4_1			OG0003972	Chromosome	NOT	1156564	1156894	1	NA	NA	NA	NA	NA	NA	NA	NA	NA	NA		NA	NA
B4_01296	B4_1			OG0000034	Chromosome	NOT	1156977	1157184	-1	cspA	cold shock protein	K03704	COG1278	K	Cold shock protein, CspA family	CspC	NA	K	Transcription		NA	NA
B4_01297	B4_1			OG0001418	Chromosome	NOT	1157399	1157717	1	NA	NA	NA	COG1393	P	Arsenate reductase or related protein, glutaredoxin family	ArsC	NA	P	Inorganic ion transport and metabolism		NA	NA
B4_01298	B4_1			OG0002367	Chromosome	NOT	1157758	1158127	1	NA	NA	NA	NA	NA	NA	NA	NA	NA	NA		NA	NA
B4_01299	B4_1			OG0001719	Chromosome	NOT	1158128	1158656	-1	NA	NA	NA	COG2259	S	Uncharacterized membrane protein YphA, DoxX/SURF4 family	DoxX	NA	S	Function unknown		NA	NA
B4_01300	B4_1			OG0002021	Chromosome	NOT	1158652	1159414	-1	NA	NA	NA	COG3219	S	Uncharacterized conserved protein, DUF2063 family	NA	NA	S	Function unknown		NA	NA
B4_01301	B4_1			OG0002220	Chromosome	NOT	1159410	1160268	-1	K09930	uncharacterized protein	K09930	COG3220	S	Uncharacterized conserved protein, UPF0276 family	NA	NA	S	Function unknown		NA	NA
B4_01302	B4_1			OG0002368	Chromosome	NOT	1160342	1160645	-1	NA	NA	NA	COG5572	S	Uncharacterized membrane protein	NA	NA	S	Function unknown		NA	NA
B4_01303	B4_1			OG0001419	Chromosome	NOT	1160866	1162810	-1	TARS, thrS	threonyl-tRNA synthetase [EC:6.1.1.3]	K01868	COG0441	J	Threonyl-tRNA synthetase	ThrS	Aminoacyl-tRNA synthetases	J	Translation, ribosomal structure and biogenesis		NA	NA
B4_01304	B4_1			OG0000733	Chromosome	Pseudo10160	1163327	1163753	1	NA	NA	NA	COG0596	HR	2-succinyl-6-hydroxy-2,4-cyclohexadiene-1-carboxylate synthase MenH and related esterases, alpha/beta hydrolase fold	MenH	Menaquinone biosynthesis	H	Coenzyme transport and metabolism		NA	NA
B4_01305	B4_1			OG0002494	Chromosome	Pseudo10160	1163752	1164673	1	NA	NA	NA	COG1647	Q	Esterase/lipase	YvaK	NA	Q	Secondary metabolites biosynthesis, transport and catabolism		NA	NA
B4_01306	B4_1			OG0003231	Chromosome	NOT	1164743	1165169	1	K07032	uncharacterized protein	K07032	COG3607	R	Lactoylglutathione lyase-related enzyme, vicinal oxygen chelate (VOC) family	NA	NA	R	General function prediction only		NA	NA
B4_01307	B4_1			OG0002565	Chromosome	NOT	1165140	1165803	1	NA	NA	NA	NA	NA	NA	NA	NA	NA	NA		NA	NA
B4_01308	B4_1			OG0000069	Chromosome	NOT	1165888	1166605	1	NA	NA	NA	COG0596	HR	2-succinyl-6-hydroxy-2,4-cyclohexadiene-1-carboxylate synthase MenH and related esterases, alpha/beta hydrolase fold	MenH	Menaquinone biosynthesis	H	Coenzyme transport and metabolism		NA	NA
B4_01309	B4_1			OG0002685	Chromosome	NOT	1166595	1167180	-1	NA	NA	NA	COG3791	S	Uncharacterized conserved protein	NA	NA	S	Function unknown		NA	NA
B4_01310	B4_1			OG0001179	Chromosome	NOT	1167185	1168457	-1	phaZ	poly(3-hydroxybutyrate) depolymerase [EC:3.1.1.75]	K05973	COG4553	I	Poly-beta-hydroxyalkanoate depolymerase	DepA	NA	I	Lipid transport and metabolism		NA	NA
B4_01311	B4_1			OG0009120	Chromosome	NOT	1168567	1168801	1	NA	NA	NA	COG3243	I	Poly-beta-hydroxybutyrate synthase	PhaC	NA	I	Lipid transport and metabolism		NA	NA
B4_01312	B4_1			OG0000603	Chromosome	NOT	1168821	1170369	1	phbC, phaC	polyhydroxyalkanoate synthase subunit PhaC [EC:2.3.1.-]	K03821	COG3243	I	Poly-beta-hydroxybutyrate synthase	PhaC	NA	I	Lipid transport and metabolism		NA	NA
B4_01313	B4_1			OG0000838	Chromosome	NOT	1170500	1170947	1	NA	NA	NA	NA	NA	NA	NA	NA	NA	NA		NA	NA
B4_01314	B4_1			OG0002022	Chromosome	NOT	1171081	1171636	1	NA	NA	NA	COG5394	QT	Polyhydroxyalkanoate (PHA) synthesis regulator protein, binds DNA and PHA	NA	NA	Q	Secondary metabolites biosynthesis, transport and catabolism		NA	NA
B4_01315	B4_1			OG0002369	Chromosome	NOT	1171697	1172912	-1	NA	NA	NA	COG0399	M	dTDP-4-amino-4,6-dideoxygalactose transaminase	WecE	NA	M	Cell wall/membrane/envelope biogenesis		NA	NA
B4_01316	B4_1			OG0002023	Chromosome	NOT	1173200	1174556	-1	puuB, ordL	gamma-glutamylputrescine oxidase [EC:1.4.3.-]	K09471	COG0665	E	Glycine/D-amino acid oxidase (deaminating)	DadA	NA	E	Amino acid transport and metabolism		NA	NA
B4_01317	B4_1			OG0000497	Chromosome	NOT	1174565	1175924	-1	glnA, GLUL	glutamine synthetase [EC:6.3.1.2]	K01915	COG0174	E	Glutamine synthetase	GlnA	Glutamine biosynthesis	E	Amino acid transport and metabolism		NA	NA
B4_01318	B4_1			OG0012929	Chromosome	NOT	1175923	1176016	-1	NA	NA	NA	NA	NA	NA	NA	NA	NA	NA		NA	NA
B4_01319	B4_1			OG0000839	Chromosome	NOT	1176015	1176603	-1	NA	NA	NA	COG0518	F	GMP synthase, glutamine amidotransferase domain	GuaA1	Purine biosynthesis	F	Nucleotide transport and metabolism		NA	NA
B4_01320	B4_1			OG0001180	Chromosome	NOT	1176662	1177982	-1	glnA, GLUL	glutamine synthetase [EC:6.3.1.2]	K01915	COG0174	E	Glutamine synthetase	GlnA	Glutamine biosynthesis	E	Amino acid transport and metabolism		NA	NA
B4_01321	B4_1			OG0003060	Chromosome	NOT	1178113	1180300	-1	iorB	isoquinoline 1-oxidoreductase subunit beta [EC:1.3.99.16]	K07303	COG1529	C	Aldehyde, CO or xanthine dehydrogenase, Mo-binding subunit	CoxL	Non-phosphorylated Entner-Doudoroff pathway	C	Energy production and conversion		NA	NA
B4_01322	B4_1			OG0003108	Chromosome	NOT	1180303	1180768	-1	iorA	isoquinoline 1-oxidoreductase subunit alpha [EC:1.3.99.16]	K07302	COG2080	C	Aldehyde, CO, or xanthine dehydrogenase, Fe-S subunit, CoxS/CutS family	CutS	Non-phosphorylated Entner-Doudoroff pathway	C	Energy production and conversion		NA	NA
B4_01323	B4_1			OG0000152	Chromosome	NOT	1180905	1181508	1	aefR	TetR/AcrR family transcriptional regulator, regulator of autoinduction and epiphytic fitness	K19736	COG1309	K	DNA-binding protein, AcrR family, includes nucleoid occlusion protein SlmA	AcrR	NA	K	Transcription		NA	NA
B4_01324	B4_1			OG0006547	Chromosome	NOT	1182184	1183702	1	NA	NA	NA	NA	NA	NA	NA	NA	NA	NA		NA	NA
B4_01325	B4_1			OG0006546	Chromosome	NOT	1183786	1183876	-1	NA	NA	NA	NA	NA	NA	NA	NA	NA	NA		NA	NA
B4_01326	B4_1			OG0001431	Chromosome	NOT	1184199	1185150	1	dusA	tRNA-dihydrouridine synthase A [EC:1.-.-.-]	K05539	COG0042	J	tRNA-dihydrouridine synthase	DusA	tRNA modification	J	Translation, ribosomal structure and biogenesis		NA	NA
B4_01327	B4_1			OG0000606	Chromosome	NOT	1185190	1186015	1	K07090	uncharacterized protein	K07090	COG0730	P	Sulfite exporter TauE/SafE/YfcA and related permeases, UPF0721 family	TauE	NA	P	Inorganic ion transport and metabolism		NA	NA
B4_01328	B4_1			OG0002567	Chromosome	NOT	1186008	1186794	1	NA	NA	NA	NA	NA	NA	NA	NA	NA	NA		NA	NA
B4_01329	B4_1			OG0002878	Chromosome	NOT	1186828	1187557	1	NA	NA	NA	NA	NA	NA	NA	NA	NA	NA		NA	NA
B4_01330	B4_1			OG0002496	Chromosome	NOT	1188168	1188408	-1	K06938	uncharacterized protein	K06938	COG3313	R	Predicted Fe-S protein YdhL, DUF1289 family	YdhL	NA	R	General function prediction only		NA	NA
B4_01331	B4_1			OG0002028	Chromosome	NOT	1188425	1188890	-1	ruvX	putative holliday junction resolvase [EC:3.1.-.-]	K07447	COG0816	JLK	YqgF/RuvX protein, pre-16S rRNA maturation RNase/Holliday junction resolvase/anti-termination factor	YqgF	NA	J	Translation, ribosomal structure and biogenesis		NA	NA
B4_01332	B4_1			OG0001730	Chromosome	NOT	1188886	1190116	-1	NA	NA	NA	COG4235	CO	Cytochrome c-type biogenesis protein CcmH/NrfG	NrfG	NA	C	Energy production and conversion		NA	NA
B4_01333	B4_1			OG0001432	Chromosome	NOT	1190312	1191557	1	soxB	sarcosine oxidase, subunit beta [EC:1.5.3.1]	K00303	COG0665	E	Glycine/D-amino acid oxidase (deaminating)	DadA	NA	E	Amino acid transport and metabolism		NA	NA
B4_01334	B4_1			OG0002029	Chromosome	NOT	1191618	1191948	1	soxD	sarcosine oxidase, subunit delta [EC:1.5.3.1]	K00304	COG4311	E	Sarcosine oxidase delta subunit	SoxD	NA	E	Amino acid transport and metabolism		NA	NA
B4_01335	B4_1			OG0002227	Chromosome	NOT	1192015	1194487	1	NA	NA	NA	COG0446	I	NADPH-dependent 2,4-dienoyl-CoA reductase, sulfur reductase, or a related oxidoreductase	FadH2	NA	I	Lipid transport and metabolism		NA	NA
B4_01336	B4_1			OG0010885	Chromosome	Pseudo10161	1194528	1195029	1	NA	NA	NA	COG0446	I	NADPH-dependent 2,4-dienoyl-CoA reductase, sulfur reductase, or a related oxidoreductase	FadH2	NA	I	Lipid transport and metabolism		NA	NA
B4_01337	B4_1			OG0002228	Chromosome	Pseudo10161	1195021	1195588	1	soxG	sarcosine oxidase, subunit gamma [EC:1.5.3.1]	K00305	COG4583	E	Sarcosine oxidase gamma subunit	SoxG	NA	E	Amino acid transport and metabolism		NA	NA
B4_01338	B4_1			OG0003475	Chromosome	Pseudo10162	1195631	1196294	-1	NA	NA	NA	NA	NA	NA	NA	NA	NA	NA		NA	NA
B4_01339	B4_1			OG0003560	Chromosome	NOT	1196621	1197323	-1	racD	aspartate racemase [EC:5.1.1.13]	K01779	COG1794	M	Amino acid racemase YgeA	RacX	NA	M	Cell wall/membrane/envelope biogenesis		NA	NA
B4_01340	B4_1			OG0001527	Chromosome	NOT	1197336	1198323	-1	cobS	cobaltochelatase CobS [EC:6.6.1.2]	K09882	COG0714	R	MoxR-like ATPase	MoxR	Cobalamine/B12 biosynthesis	R	General function prediction only		NA	NA
B4_01341	B4_1			OG0006545	Chromosome	Pseudo10163	1198489	1199977	-1	NA	NA	NA	NA	NA	NA	NA	NA	NA	NA		NA	NA
B4_01342	B4_1			OG0004552	Chromosome	NOT	1200341	1200947	-1	NA	NA	NA	COG2020	O	Protein-S-isoprenylcysteine O-methyltransferase Ste14	STE14	NA	O	Posttranslational modification, protein turnover, chaperones		NA	NA
B4_01343	B4_1			OG0006047	Chromosome	NOT	1201142	1202078	1	NA	NA	NA	NA	NA	NA	NA	NA	NA	NA		NA	NA
B4_01344	B4_1			OG0002109	Chromosome	NOT	1202169	1202586	-1	NA	NA	NA	NA	NA	NA	NA	NA	NA	NA		NA	NA
B4_01345	B4_1			OG0003162	Chromosome	NOT	1202672	1203923	-1	pepT	tripeptide aminopeptidase [EC:3.4.11.4]	K01258	COG2195	E	Di- or tripeptidase	PepD2	NA	E	Amino acid transport and metabolism		NA	NA
B4_01346	B4_1			OG0010871	Chromosome	NOT	1204073	1204271	-1	NA	NA	NA	COG0064	J	Asp-tRNAAsn/Glu-tRNAGln amidotransferase B subunit	GatB	Aminoacyl-tRNA synthetases	J	Translation, ribosomal structure and biogenesis		NA	NA
B4_01347	B4_1			OG0001525	Chromosome	NOT	1204369	1205584	-1	gatB, PET112	aspartyl-tRNA(Asn)/glutamyl-tRNA(Gln) amidotransferase subunit B [EC:6.3.5.6 6.3.5.7]	K02434	COG0064	J	Asp-tRNAAsn/Glu-tRNAGln amidotransferase B subunit	GatB	Aminoacyl-tRNA synthetases	J	Translation, ribosomal structure and biogenesis		NA	NA
B4_01348	B4_1			OG0002593	Chromosome	NOT	1205683	1206943	-1	NA	NA	NA	NA	NA	NA	NA	NA	NA	NA		NA	NA
B4_01349	B4_1			OG0002520	Chromosome	NOT	1207169	1207499	-1	NA	NA	NA	NA	NA	NA	NA	NA	NA	NA		NA	NA
B4_01350	B4_1			OG0000696	Chromosome	NOT	1207495	1210048	-1	pepN	aminopeptidase N [EC:3.4.11.2]	K01256	COG0308	E	Aminopeptidase N, contains DUF3458 domain	PepN	NA	E	Amino acid transport and metabolism		NA	NA
B4_01351	B4_1			OG0012469	Chromosome	NOT	1210110	1210221	1	NA	NA	NA	NA	NA	NA	NA	NA	NA	NA		NA	NA
B4_01352	B4_1			OG0000777	Chromosome	NOT	1210265	1212401	1	NA	NA	NA	COG2225	C	Malate synthase	AceB	TCA cycle, glyoxylate bypass	C	Energy production and conversion		NA	NA
B4_01353	B4_1			OG0002428	Chromosome	NOT	1212469	1212895	1	glcG	glc operon protein GlcG	K11477	COG3193	T	Heme-binding protein HbpS, GlcG/HbpS family	GlcG	NA	T	Signal transduction mechanisms		NA	NA
B4_01354	B4_1			OG0001824	Chromosome	NOT	1213103	1213883	1	K07010	putative glutamine amidotransferase	K07010	COG2071	E	Gamma-glutamyl-gamma-aminobutyrate hydrolase PuuD (putrescine degradation), contains GATase1-like domain	PuuD	NA	E	Amino acid transport and metabolism		NA	NA
B4_01355	B4_1			OG0001823	Chromosome	NOT	1213922	1216163	-1	iorB	isoquinoline 1-oxidoreductase subunit beta [EC:1.3.99.16]	K07303	COG1529	C	Aldehyde, CO or xanthine dehydrogenase, Mo-binding subunit	CoxL	Non-phosphorylated Entner-Doudoroff pathway	C	Energy production and conversion		NA	NA
B4_01356	B4_1			OG0001524	Chromosome	NOT	1216166	1216631	-1	iorA	isoquinoline 1-oxidoreductase subunit alpha [EC:1.3.99.16]	K07302	COG2080	C	Aldehyde, CO, or xanthine dehydrogenase, Fe-S subunit, CoxS/CutS family	CutS	Non-phosphorylated Entner-Doudoroff pathway	C	Energy production and conversion		NA	NA
B4_01357	B4_1			OG0002592	Chromosome	NOT	1216729	1217308	1	NA	NA	NA	COG1309	K	DNA-binding protein, AcrR family, includes nucleoid occlusion protein SlmA	AcrR	NA	K	Transcription		NA	NA
B4_01358	B4_1			OG0001523	Chromosome	NOT	1217300	1218494	-1	KYNU, kynU	kynureninase [EC:3.7.1.3]	K01556	COG3844	E	Kynureninase	Bna5	NA	E	Amino acid transport and metabolism		NA	NA
B4_01359	B4_1			OG0001822	Chromosome	NOT	1218665	1219115	1	NA	NA	NA	COG2020	O	Protein-S-isoprenylcysteine O-methyltransferase Ste14	STE14	NA	O	Posttranslational modification, protein turnover, chaperones		NA	NA
B4_01360	B4_1			OG0000633	Chromosome	NOT	1219244	1220816	1	pntA	H+-translocating NAD(P) transhydrogenase subunit alpha [EC:1.6.1.2 7.1.1.1]	K00324	COG3288	C	NAD/NADP transhydrogenase alpha subunit	PntA	NA	C	Energy production and conversion		NA	NA
B4_01361	B4_1			OG0001259	Chromosome	NOT	1220829	1222284	1	pntB	H+-translocating NAD(P) transhydrogenase subunit beta [EC:1.6.1.2 7.1.1.1]	K00325	COG1282	C	NAD/NADP transhydrogenase beta subunit	PntB	NA	C	Energy production and conversion		NA	NA
B4_01362	B4_1			OG0002519	Chromosome	NOT	1222371	1222728	1	NA	NA	NA	COG0346	Q	Catechol 2,3-dioxygenase or related enzyme, vicinal oxygen chelate (VOC) family	GloA	NA	Q	Secondary metabolites biosynthesis, transport and catabolism		NA	NA
B4_01363	B4_1				Chromosome	NOT	1222835	1222997	1	NA	NA	NA	COG4949	S	Uncharacterized membrane-anchored protein	NA	NA	S	Function unknown		NA	NA
B4_01364	B4_1			OG0001821	Chromosome	NOT	1222960	1224112	1	NA	NA	NA	COG4949	S	Uncharacterized membrane-anchored protein	NA	NA	S	Function unknown		NA	NA
B4_01365	B4_1			OG0000377	Chromosome	NOT	1224183	1225320	1	NA	NA	NA	COG2814	G	Predicted arabinose efflux permease AraJ, MFS family	AraJ	NA	G	Carbohydrate transport and metabolism		NA	NA
B4_01366	B4_1			OG0002706	Chromosome	NOT	1225326	1226307	-1	ABC.PE.P1	peptide/nickel transport system permease protein	K02034	COG1173	EP	ABC-type dipeptide/oligopeptide/nickel transport system, permease component	DppC	NA	E	Amino acid transport and metabolism		NA	NA
B4_01367	B4_1			OG0002705	Chromosome	NOT	1226299	1227307	-1	ABC.PE.P	peptide/nickel transport system permease protein	K02033	COG0601	EP	ABC-type dipeptide/oligopeptide/nickel transport system, permease component	DppB	NA	E	Amino acid transport and metabolism		NA	NA
B4_01368	B4_1			OG0002651	Chromosome	Pseudo10164	1227402	1227837	-1	NA	NA	NA	COG0747	E	ABC-type transport system, periplasmic component	DdpA	NA	E	Amino acid transport and metabolism		NA	NA
B4_01369	B4_1			OG0002651	Chromosome	NOT	1227929	1229108	-1	NA	NA	NA	COG0747	E	ABC-type transport system, periplasmic component	DdpA	NA	E	Amino acid transport and metabolism		NA	NA
B4_01370	B4_1			OG0002591	Chromosome	NOT	1229391	1231212	1	ABC.PE.A1	peptide/nickel transport system ATP-binding protein	K02032	COG1123	O	ABC-type glutathione transport system ATPase component, contains duplicated ATPase domain	GsiA	NA	O	Posttranslational modification, protein turnover, chaperones		NA	NA
B4_01371	B4_1			OG0000259	Chromosome	NOT	1231217	1232384	1	argE	acetylornithine deacetylase [EC:3.5.1.16]	K01438	COG0624	E	Acetylornithine deacetylase/Succinyl-diaminopimelate desuccinylase or related deacylase	ArgE	Arginine biosynthesis	E	Amino acid transport and metabolism		NA	NA
B4_01372	B4_1			OG0000033	Chromosome	NOT	1232427	1233594	1	hipO	hippurate hydrolase [EC:3.5.1.32]	K01451	COG1473	R	Metal-dependent amidase/aminoacylase/carboxypeptidase	AbgB	Lysine biosynthesis	R	General function prediction only		NA	NA
B4_01373	B4_1			OG0000033	Chromosome	NOT	1233609	1234827	1	NA	NA	NA	COG1473	R	Metal-dependent amidase/aminoacylase/carboxypeptidase	AbgB	Lysine biosynthesis	R	General function prediction only		NA	NA
B4_01374	B4_1			OG0000033	Chromosome	NOT	1234789	1235953	1	hipO	hippurate hydrolase [EC:3.5.1.32]	K01451	COG1473	R	Metal-dependent amidase/aminoacylase/carboxypeptidase	AbgB	Lysine biosynthesis	R	General function prediction only		NA	NA
B4_01375	B4_1			OG0002094	Chromosome	NOT	1236195	1236348	1	NA	NA	NA	NA	NA	NA	NA	NA	NA	NA		NA	NA
B4_01376	B4_1			OG0000021	Chromosome	NOT	1236363	1238871	1	NA	NA	NA	COG1404	O	Serine protease, subtilisin family	AprE	NA	O	Posttranslational modification, protein turnover, chaperones		NA	NA
B4_01377	B4_1			OG0005136	Chromosome	NOT	1239241	1239412	-1	NA	NA	NA	COG3328	X	Transposase (or an inactivated derivative)	IS285	NA	X	Mobilome: prophages, transposons		NA	NA
B4_01378	B4_1			OG0000871	Chromosome	NOT	1239471	1239744	-1	NA	NA	NA	NA	NA	NA	NA	NA	NA	NA		NA	NA
B4_01379	B4_1			OG0000009	Chromosome	NOT	1239984	1248510	1	NA	NA	NA	COG2931	Q	Ca2+-binding protein, RTX toxin-related	NA	NA	Q	Secondary metabolites biosynthesis, transport and catabolism		NA	NA
B4_01380	B4_1			OG0000009	Chromosome	Pseudo10165	1248560	1250222	1	NA	NA	NA	COG2931	Q	Ca2+-binding protein, RTX toxin-related	NA	NA	Q	Secondary metabolites biosynthesis, transport and catabolism		NA	NA
B4_01381	B4_1			OG0000009	Chromosome	Pseudo10165	1250190	1251462	1	NA	NA	NA	COG2931	Q	Ca2+-binding protein, RTX toxin-related	NA	NA	Q	Secondary metabolites biosynthesis, transport and catabolism		NA	NA
B4_01382	B4_1			OG0000009	Chromosome	Pseudo10166	1251814	1254136	1	prtC	serralysin [EC:3.4.24.40]	K01406	COG2931	Q	Ca2+-binding protein, RTX toxin-related	NA	NA	Q	Secondary metabolites biosynthesis, transport and catabolism		NA	NA
B4_01383	B4_1			OG0000414	Chromosome	NOT	1254148	1254409	1	NA	NA	NA	COG4618	U	ABC-type protease/lipase transport system, ATPase and permease components	ArpD	NA	U	Intracellular trafficking, secretion, and vesicular transport		NA	NA
B4_01384	B4_1			OG0003047	Chromosome	NOT	1254392	1254677	-1	NA	NA	NA	NA	NA	NA	NA	NA	NA	NA		NA	NA
B4_01385	B4_1			OG0000021	Chromosome	Pseudo10167	1254736	1256083	-1	NA	NA	NA	COG1404	O	Serine protease, subtilisin family	AprE	NA	O	Posttranslational modification, protein turnover, chaperones		NA	NA
B4_01386	B4_1			OG0000021	Chromosome	Pseudo10168	1256388	1257201	-1	NA	NA	NA	NA	NA	NA	NA	NA	NA	NA		NA	NA
B4_01387	B4_1			OG0002094	Chromosome	NOT	1257216	1257360	-1	NA	NA	NA	NA	NA	NA	NA	NA	NA	NA		NA	NA
B4_01388	B4_1			OG0003728	Chromosome	NOT	1257534	1257720	-1	NA	NA	NA	COG2253	V	Predicted nucleotidyltransferase component of viral defense system	NA	NA	V	Defense mechanisms		NA	NA
B4_01389	B4_1			OG0003686	Chromosome	NOT	1257709	1258297	-1	NA	NA	NA	COG5340	V	Abortive phage infection protein AbiEi, antitoxin conponent of an AbiEi-AbiEii TA system	AbiEi	NA	V	Defense mechanisms		NA	NA
B4_01390	B4_1			OG0000002	Chromosome	NOT	1258815	1260201	-1	K07487	transposase	K07487	COG3666	X	Transposase, IS1182 family	NA	NA	X	Mobilome: prophages, transposons		NA	NA
NA	B4_1				NA	NA	1258745	1260277	NA	NA	NA	NA	NA	NA	NA	NA	NA	NA	NA		IS1182_100	IS1182
B4_01391	B4_1			OG0000002	Chromosome	Pseudo10169	1260362	1261250	1	K07481	transposase, IS5 family	K07481	COG3666	X	Transposase, IS1182 family	NA	NA	X	Mobilome: prophages, transposons		NA	NA
B4_01392	B4_1			OG0000002	Chromosome	Pseudo10169	1261201	1261747	1	NA	NA	NA	COG3666	X	Transposase, IS1182 family	NA	NA	X	Mobilome: prophages, transposons		NA	NA
B4_01393	B4_1			OG0003525	Chromosome	NOT	1261977	1262178	-1	NA	NA	NA	NA	NA	NA	NA	NA	NA	NA		NA	NA
B4_01394	B4_1			OG0003500	Chromosome	Pseudo10170	1262180	1262909	-1	NA	NA	NA	COG2842	X	Bacteriophage DNA transposition protein, AAA+ family ATPase	NA	NA	X	Mobilome: prophages, transposons		NA	NA
B4_01395	B4_1			OG0000506	Chromosome	Pseudo10170	1262905	1263082	-1	NA	NA	NA	NA	NA	NA	NA	NA	NA	NA		NA	NA
B4_01396	B4_1			OG0000506	Chromosome	Pseudo10170	1263266	1265177	-1	K07497	putative transposase	K07497	NA	NA	NA	NA	NA	NA	NA		NA	NA
B4_01397	B4_1			OG0006226	Chromosome	Pseudo10170	1265122	1265464	-1	NA	NA	NA	NA	NA	NA	NA	NA	NA	NA		NA	NA
B4_01398	B4_1			OG0002944	Chromosome	NOT	1265552	1266245	1	NA	NA	NA	COG2932	X	Phage repressor protein C, contains Cro/C1-type HTH and peptisase s24 domains	NA	NA	X	Mobilome: prophages, transposons		NA	NA
B4_01399	B4_1			OG0000882	Chromosome	NOT	1266497	1267796	-1	kdtA, waaA	3-deoxy-D-manno-octulosonic-acid transferase [EC:2.4.99.12 2.4.99.13 2.4.99.14 2.4.99.15]	K02527	COG1519	M	3-deoxy-D-manno-octulosonic-acid transferase	KdtA	Lipid A biosynthesis	M	Cell wall/membrane/envelope biogenesis		NA	NA
B4_01400	B4_1			OG0001258	Chromosome	NOT	1267797	1268805	-1	moaA, CNX2	GTP 3',8-cyclase [EC:4.1.99.22]	K03639	COG2896	H	GTP 3',8-cyclase (molybdenum cofactor biosynthesis protein MoaA)	MoaA	Molybdopterin biosynthesis	H	Coenzyme transport and metabolism		NA	NA
B4_01401	B4_1			OG0002108	Chromosome	NOT	1268896	1269310	1	NA	NA	NA	NA	NA	NA	NA	NA	NA	NA		NA	NA
B4_01402	B4_1			OG0002107	Chromosome	NOT	1269297	1269984	-1	NA	NA	NA	COG4912	L	3-methyladenine DNA glycosylase AlkD	AlkD	NA	L	Replication, recombination and repair		NA	NA
B4_01403	B4_1			OG0003118	Chromosome	NOT	1269990	1270533	-1	K07006	uncharacterized protein	K07006	COG3576	R	Predicted flavin-nucleotide-binding protein, pyridoxine 5'-phosphate oxidase superfamily	NA	NA	R	General function prediction only		NA	NA
B4_01404	B4_1			OG0005714	Chromosome	NOT	1270601	1270964	-1	NA	NA	NA	NA	NA	NA	NA	NA	NA	NA		NA	NA
B4_01405	B4_1			OG0000581	Chromosome	NOT	1270980	1272240	-1	glmS, GFPT	glutamine---fructose-6-phosphate transaminase (isomerizing) [EC:2.6.1.16]	K00820	COG0449	M	Glucosamine 6-phosphate synthetase, contains amidotransferase and phosphosugar isomerase domains	GlmS	NA	M	Cell wall/membrane/envelope biogenesis		NA	NA
B4_01406	B4_1			OG0000581	Chromosome	Pseudo10171	1272299	1272803	-1	glmS, GFPT	glutamine---fructose-6-phosphate transaminase (isomerizing) [EC:2.6.1.16]	K00820	COG0449	M	Glucosamine 6-phosphate synthetase, contains amidotransferase and phosphosugar isomerase domains	GlmS	NA	M	Cell wall/membrane/envelope biogenesis		NA	NA
B4_01407	B4_1			OG0000580	Chromosome	NOT	1272806	1274162	-1	glmU	bifunctional UDP-N-acetylglucosamine pyrophosphorylase / Glucosamine-1-phosphate N-acetyltransferase [EC:2.7.7.23 2.3.1.157]	K04042	COG1207	M	Bifunctional protein GlmU, N-acetylglucosamine-1-phosphate-uridyltransferase/glucosamine-1-phosphate-acetyltransferase	GlmU	NA	M	Cell wall/membrane/envelope biogenesis		NA	NA
B4_01408	B4_1				Chromosome	Pseudo10172	1274295	1274448	1	NA	NA	NA	NA	NA	NA	NA	NA	NA	NA		NA	NA
B4_01409	B4_1			OG0001068	Chromosome	Pseudo10172	1274423	1274792	1	NA	NA	NA	COG0546	C	Phosphoglycolate phosphatase, HAD superfamily	Gph	NA	C	Energy production and conversion		NA	NA
B4_01410	B4_1			OG0001068	Chromosome	Pseudo10172	1274779	1274965	1	NA	NA	NA	COG0546	C	Phosphoglycolate phosphatase, HAD superfamily	Gph	NA	C	Energy production and conversion		NA	NA
B4_01411	B4_1			OG0000478	Chromosome	NOT	1275004	1276195	1	NA	NA	NA	COG0399	M	dTDP-4-amino-4,6-dideoxygalactose transaminase	WecE	NA	M	Cell wall/membrane/envelope biogenesis		NA	NA
B4_01412	B4_1			OG0001522	Chromosome	NOT	1276365	1277529	1	IVD, ivd	isovaleryl-CoA dehydrogenase [EC:1.3.8.4]	K00253	COG1960	I	Acyl-CoA dehydrogenase related to the alkylation response protein AidB	CaiA	Fatty acid biosynthesis	I	Lipid transport and metabolism		NA	NA
B4_01413	B4_1			OG0002281	Chromosome	NOT	1277583	1278189	-1	ompW	outer membrane protein	K07275	COG3047	M	Outer membrane protein OmpW	OmpW	NA	M	Cell wall/membrane/envelope biogenesis		NA	NA
B4_01414	B4_1			OG0000510	Chromosome	NOT	1278325	1279852	1	NA	NA	NA	COG0365	I	Acyl-coenzyme A synthetase/AMP-(fatty) acid ligase	Acs	NA	I	Lipid transport and metabolism		NA	NA
B4_01415	B4_1			OG0005854	Chromosome	Pseudo10173	1280040	1280388	1	NA	NA	NA	NA	NA	NA	NA	NA	NA	NA		NA	NA
B4_01416	B4_1			OG0000776	Chromosome	NOT	1280390	1281998	1	E6.4.1.4B	3-methylcrotonyl-CoA carboxylase beta subunit [EC:6.4.1.4]	K01969	COG4799	I	Acetyl-CoA carboxylase, carboxyltransferase component	MmdA	NA	I	Lipid transport and metabolism		NA	NA
B4_01417	B4_1			OG0006224	Chromosome	NOT	1282001	1282271	1	NA	NA	NA	NA	NA	NA	NA	NA	NA	NA		NA	NA
B4_01418	B4_1			OG0003604	Chromosome	NOT	1282279	1282705	1	NA	NA	NA	COG4405	R	Predicted RNA-binding protein YhfF, contains PUA-like ASCH domain	YhfF	NA	R	General function prediction only		NA	NA
B4_01419	B4_1			OG0000881	Chromosome	Pseudo10174	1282708	1284646	1	E6.4.1.4A	3-methylcrotonyl-CoA carboxylase alpha subunit [EC:6.4.1.4]	K01968	COG4770	I	Acetyl/propionyl-CoA carboxylase, alpha subunit	PccA	NA	I	Lipid transport and metabolism		NA	NA
B4_01420	B4_1			OG0000632	Chromosome	Pseudo10174	1284638	1286189	1	E4.1.3.4, HMGCL, hmgL	hydroxymethylglutaryl-CoA lyase [EC:4.1.3.4]	K01640	COG0119	E	Isopropylmalate/homocitrate/citramalate synthases	LeuA	Isoleucine, leucine, valine biosynthesis	E	Amino acid transport and metabolism		NA	NA
B4_01421	B4_1			OG0001521	Chromosome	NOT	1286198	1286987	1	liuC	methylglutaconyl-CoA hydratase [EC:4.2.1.18]	K13766	COG1024	I	Enoyl-CoA hydratase/carnithine racemase	CaiD	Fatty acid biosynthesis	I	Lipid transport and metabolism		NA	NA
B4_01422	B4_1			OG0001520	Chromosome	NOT	1287173	1287539	1	nuoA	NADH-quinone oxidoreductase subunit A [EC:7.1.1.2]	K00330	COG0838	C	NADH:ubiquinone oxidoreductase subunit 3 (chain A)	NuoA	NADH dehydrogenase	C	Energy production and conversion		NA	NA
B4_01423	B4_1			OG0001519	Chromosome	NOT	1287529	1288063	1	nuoB	NADH-quinone oxidoreductase subunit B [EC:7.1.1.2]	K00331	COG0377	C	NADH:ubiquinone oxidoreductase 20 kD subunit (chain B) or related Fe-S oxidoreductase	NuoB	NADH dehydrogenase	C	Energy production and conversion		NA	NA
B4_01424	B4_1			OG0001518	Chromosome	NOT	1288074	1288680	1	nuoC	NADH-quinone oxidoreductase subunit C [EC:7.1.1.2]	K00332	COG0852	C	NADH:ubiquinone oxidoreductase 27 kD subunit (chain C)	NuoC	NADH dehydrogenase	C	Energy production and conversion		NA	NA
B4_01425	B4_1			OG0002758	Chromosome	NOT	1288679	1288853	1	NA	NA	NA	NA	NA	NA	NA	NA	NA	NA		NA	NA
B4_01426	B4_1			OG0003421	Chromosome	NOT	1288854	1288992	1	NA	NA	NA	NA	NA	NA	NA	NA	NA	NA		NA	NA
B4_01427	B4_1			OG0001067	Chromosome	NOT	1288991	1290215	1	nuoD	NADH-quinone oxidoreductase subunit D [EC:7.1.1.2]	K00333	COG0649	C	NADH:ubiquinone oxidoreductase 49 kD subunit (chain D)	NuoD	NADH dehydrogenase	C	Energy production and conversion		NA	NA
B4_01428	B4_1			OG0006223	Chromosome	NOT	1290211	1290643	1	NA	NA	NA	NA	NA	NA	NA	NA	NA	NA		NA	NA
B4_01429	B4_1			OG0000775	Chromosome	NOT	1290632	1291736	1	nuoE	NADH-quinone oxidoreductase subunit E [EC:7.1.1.2]	K00334	COG3743	L	Predicted 5' DNA nuclease, flap endonuclease-1-like, helix-3-turn-helix (H3TH) domain	H3TH	NA	L	Replication, recombination and repair		NA	NA
B4_01430	B4_1			OG0002106	Chromosome	NOT	1291777	1292005	1	NA	NA	NA	NA	NA	NA	NA	NA	NA	NA		NA	NA
B4_01431	B4_1			OG0001066	Chromosome	NOT	1292012	1293311	1	nuoF	NADH-quinone oxidoreductase subunit F [EC:7.1.1.2]	K00335	COG1894	C	NADH:ubiquinone oxidoreductase, NADH-binding 51 kD subunit (chain F)	NuoF	NADH dehydrogenase	C	Energy production and conversion		NA	NA
B4_01432	B4_1			OG0002892	Chromosome	NOT	1293316	1293733	1	NA	NA	NA	COG3686	S	Uncharacterized conserved protein, MAPEG superfamily	NA	NA	S	Function unknown		NA	NA
B4_01433	B4_1			OG0003446	Chromosome	NOT	1293729	1294233	1	NA	NA	NA	NA	NA	NA	NA	NA	NA	NA		NA	NA
B4_01434	B4_1			OG0002518	Chromosome	NOT	1294312	1294639	1	NA	NA	NA	NA	NA	NA	NA	NA	NA	NA		NA	NA
B4_01435	B4_1			OG0002427	Chromosome	NOT	1294766	1295171	1	NA	NA	NA	NA	NA	NA	NA	NA	NA	NA		NA	NA
B4_01436	B4_1			OG0001820	Chromosome	NOT	1295176	1297198	1	nuoG	NADH-quinone oxidoreductase subunit G [EC:7.1.1.2]	K00336	COG1034	C	NADH dehydrogenase/NADH:ubiquinone oxidoreductase 75 kD subunit (chain G)	NuoG	NADH dehydrogenase	C	Energy production and conversion		NA	NA
B4_01437	B4_1			OG0003965	Chromosome	NOT	1297194	1297386	1	NA	NA	NA	NA	NA	NA	NA	NA	NA	NA		NA	NA
B4_01438	B4_1			OG0001517	Chromosome	NOT	1297378	1298416	1	nuoH	NADH-quinone oxidoreductase subunit H [EC:7.1.1.2]	K00337	COG1005	C	NADH:ubiquinone oxidoreductase subunit 1 (chain H)	NuoH	NADH dehydrogenase	C	Energy production and conversion		NA	NA
B4_01439	B4_1			OG0002103	Chromosome	NOT	1298417	1298912	1	nuoI	NADH-quinone oxidoreductase subunit I [EC:7.1.1.2]	K00338	COG1143	C	Formate hydrogenlyase subunit 6/NADH:ubiquinone oxidoreductase 23 kD subunit (chain I)	NuoI	NADH dehydrogenase	C	Energy production and conversion		NA	NA
B4_01440	B4_1			OG0001819	Chromosome	NOT	1298908	1299316	1	pcaC	4-carboxymuconolactone decarboxylase [EC:4.1.1.44]	K01607	COG0599	R	Uncharacterized conserved protein YurZ, alkylhydroperoxidase/carboxymuconolactone decarboxylase family	YurZ	NA	R	General function prediction only		NA	NA
B4_01441	B4_1			OG0001065	Chromosome	NOT	1299315	1299918	1	nuoJ	NADH-quinone oxidoreductase subunit J [EC:7.1.1.2]	K00339	COG0839	C	NADH:ubiquinone oxidoreductase subunit 6 (chain J)	NuoJ	NADH dehydrogenase	C	Energy production and conversion		NA	NA
B4_01442	B4_1			OG0001818	Chromosome	NOT	1300015	1300321	1	nuoK	NADH-quinone oxidoreductase subunit K [EC:7.1.1.2]	K00340	COG0713	C	NADH:ubiquinone oxidoreductase subunit 11 or 4L (chain K)	NuoK	NADH dehydrogenase	C	Energy production and conversion		NA	NA
B4_01443	B4_1			OG0000774	Chromosome	NOT	1300327	1302541	1	nuoL	NADH-quinone oxidoreductase subunit L [EC:7.1.1.2]	K00341	COG1009	C	Membrane H+-translocase/NADH:ubiquinone oxidoreductase subunit 5 (chain L)/Multisubunit Na+/H+ antiporter, MnhA subunit	NuoL	NADH dehydrogenase	C	Energy production and conversion		NA	NA
B4_01444	B4_1			OG0002105	Chromosome	NOT	1302540	1304085	1	nuoM	NADH-quinone oxidoreductase subunit M [EC:7.1.1.2]	K00342	COG1008	C	NADH:ubiquinone oxidoreductase subunit 4 (chain M)	NuoM	NADH dehydrogenase	C	Energy production and conversion		NA	NA
B4_01445	B4_1			OG0001257	Chromosome	NOT	1304100	1305543	1	nuoN	NADH-quinone oxidoreductase subunit N [EC:7.1.1.2]	K00343	COG1007	C	NADH:ubiquinone oxidoreductase subunit 2 (chain N)	NuoN	NADH dehydrogenase	C	Energy production and conversion		NA	NA
B4_01446	B4_1			OG0001064	Chromosome	NOT	1305596	1306346	1	birA	BirA family transcriptional regulator, biotin operon repressor / biotin---[acetyl-CoA-carboxylase] ligase [EC:6.3.4.15]	K03524	COG0340	H	Biotin-(acetyl-CoA carboxylase) ligase	BirA2	Biotin biosynthesis	H	Coenzyme transport and metabolism		NA	NA
B4_01447	B4_1			OG0000773	Chromosome	NOT	1306357	1307137	1	coaX	type III pantothenate kinase [EC:2.7.1.33]	K03525	COG1521	H	Pantothenate kinase type III	CoaX	NA	H	Coenzyme transport and metabolism		NA	NA
B4_01448	B4_1			OG0000695	Chromosome	NOT	1307133	1308801	1	rnj	ribonuclease J [EC:3.1.-.-]	K12574	COG0595	J	mRNA degradation ribonuclease J1/J2	RnjA	NA	J	Translation, ribosomal structure and biogenesis		NA	NA
B4_01449	B4_1			OG0001063	Chromosome	NOT	1308811	1309513	-1	NA	NA	NA	COG0494	V	8-oxo-dGTP pyrophosphatase MutT and related house-cleaning NTP pyrophosphohydrolases, NUDIX family	MutT	NA	V	Defense mechanisms		NA	NA
B4_01450	B4_1			OG0000280	Chromosome	NOT	1309538	1309937	-1	NA	NA	NA	COG5349	S	Uncharacterized conserved protein, DUF983 family	NA	NA	S	Function unknown		NA	NA
B4_01451	B4_1			OG0002280	Chromosome	NOT	1310160	1310628	1	NA	NA	NA	NA	NA	NA	NA	NA	NA	NA		NA	NA
B4_01452	B4_1			OG0002279	Chromosome	NOT	1310634	1311249	1	rpoE	RNA polymerase sigma-70 factor, ECF subfamily	K03088	COG1595	K	DNA-directed RNA polymerase specialized sigma subunit, sigma24 family	RpoE	RNA polymerase	K	Transcription		NA	NA
B4_01453	B4_1			OG0002278	Chromosome	NOT	1311223	1311592	1	NA	NA	NA	NA	NA	NA	NA	NA	NA	NA		NA	NA
B4_01454	B4_1			OG0002104	Chromosome	NOT	1311588	1312062	1	NA	NA	NA	COG5612	P	Ni/Co/Cd-binding protein CnrX (heavy-metal resistance)	CnrX	NA	P	Inorganic ion transport and metabolism		NA	NA
B4_01455	B4_1			OG0001062	Chromosome	Pseudo10175	1312070	1312631	-1	NA	NA	NA	COG3706	TK	Two-component response regulator, PleD family, consists of two REC domains and a diguanylate cyclase (GGDEF) domain	PleD	NA	T	Signal transduction mechanisms		NA	NA
B4_01456	B4_1			OG0001062	Chromosome	Pseudo10175	1313042	1313468	-1	NA	NA	NA	COG3706	TK	Two-component response regulator, PleD family, consists of two REC domains and a diguanylate cyclase (GGDEF) domain	PleD	NA	T	Signal transduction mechanisms		NA	NA
B4_01457	B4_1			OG0001817	Chromosome	NOT	1313556	1313841	1	NA	NA	NA	NA	NA	NA	NA	NA	NA	NA		NA	NA
B4_01458	B4_1			OG0001816	Chromosome	NOT	1313867	1314593	1	gph	phosphoglycolate phosphatase [EC:3.1.3.18]	K01091	COG0546	C	Phosphoglycolate phosphatase, HAD superfamily	Gph	NA	C	Energy production and conversion		NA	NA
B4_01459	B4_1			OG0001815	Chromosome	NOT	1314676	1316236	1	mttB	trimethylamine---corrinoid protein Co-methyltransferase [EC:2.1.1.250]	K14083	COG5598	H	Trimethylamine:corrinoid methyltransferase	MttB2	NA	H	Coenzyme transport and metabolism		NA	NA
B4_01460	B4_1			OG0002277	Chromosome	NOT	1316357	1316945	1	NA	NA	NA	NA	NA	NA	NA	NA	NA	NA		NA	NA
B4_01461	B4_1			OG0002276	Chromosome	NOT	1316941	1317970	1	NA	NA	NA	COG2199	T	GGDEF domain, diguanylate cyclase (c-di-GMP synthetase) or its enzymatically inactive variants	GGDEF	NA	T	Signal transduction mechanisms		NA	NA
B4_01462	B4_1			OG0002426	Chromosome	NOT	1318048	1318750	-1	NA	NA	NA	COG2138	H	Sirohydrochlorin ferrochelatase	SirB	Cobalamine/B12 biosynthesis	H	Coenzyme transport and metabolism		NA	NA
B4_01463	B4_1			OG0000631	Chromosome	NOT	1318820	1319753	-1	mdcF	malonate transporter	K13936	COG0679	R	Predicted permease, AEC (auxin efflux carrier) family	YfdV	NA	R	General function prediction only		NA	NA
B4_01464	B4_1			OG0001516	Chromosome	NOT	1319822	1320620	-1	phnP	phosphoribosyl 1,2-cyclic phosphate phosphodiesterase [EC:3.1.4.55]	K06167	COG1235	P	Phosphoribosyl 1,2-cyclic phosphate phosphodiesterase	PhnP	NA	P	Inorganic ion transport and metabolism		NA	NA
B4_01465	B4_1			OG0001256	Chromosome	NOT	1320616	1321423	-1	tatD	TatD DNase family protein [EC:3.1.21.-]	K03424	COG0084	N	3'->5' ssDNA/RNA exonuclease TatD	TatD	NA	N	Cell motility		NA	NA
B4_01466	B4_1			OG0000880	Chromosome	NOT	1321422	1322541	-1	holB	DNA polymerase III subunit delta' [EC:2.7.7.7]	K02341	COG0470	L	DNA polymerase III, delta prime subunit	HolB	NA	L	Replication, recombination and repair		NA	NA
B4_01467	B4_1			OG0001255	Chromosome	NOT	1322544	1323171	-1	tmk, DTYMK	dTMP kinase [EC:2.7.4.9]	K00943	COG0125	F	Thymidylate kinase	Tmk	Thymidylate biosynthesis	F	Nucleotide transport and metabolism		NA	NA
B4_01468	B4_1			OG0001515	Chromosome	NOT	1323167	1324334	-1	dacC, dacA, dacD	serine-type D-Ala-D-Ala carboxypeptidase (penicillin-binding protein 5/6) [EC:3.4.16.4]	K07258	COG1686	M	D-alanyl-D-alanine carboxypeptidase	DacC	NA	M	Cell wall/membrane/envelope biogenesis		NA	NA
B4_01469	B4_1			OG0001061	Chromosome	NOT	1324349	1325492	-1	NA	NA	NA	COG3087	D	Cell division protein FtsN	FtsN	NA	D	Cell cycle control, cell division, chromosome partitioning		NA	NA
B4_01470	B4_1				Chromosome	NOT	1325691	1325781	1	NA	NA	NA	NA	NA	NA	NA	NA	NA	NA		NA	NA
B4_01471	B4_1			OG0006544	Chromosome	NOT	1325930	1326242	1	NA	NA	NA	NA	NA	NA	NA	NA	NA	NA		NA	NA
B4_01472	B4_1			OG0006543	Chromosome	NOT	1326580	1326769	1	NA	NA	NA	COG3666	X	Transposase, IS1182 family	NA	NA	X	Mobilome: prophages, transposons		NA	NA
B4_01473	B4_1			OG0004549	Chromosome	NOT	1326758	1326971	-1	NA	NA	NA	NA	NA	NA	NA	NA	NA	NA		NA	NA
B4_01474	B4_1			OG0006542	Chromosome	NOT	1327304	1327511	-1	NA	NA	NA	NA	NA	NA	NA	NA	NA	NA		NA	NA
B4_01475	B4_1			OG0005795	Chromosome	NOT	1327530	1327917	1	ridA, tdcF, RIDA	2-iminobutanoate/2-iminopropanoate deaminase [EC:3.5.99.10]	K09022	COG0251	V	Enamine deaminase RidA, house cleaning of reactive enamine intermediates, YjgF/YER057c/UK114 family	RidA	Pyrimidine degradation	V	Defense mechanisms		NA	NA
B4_01476	B4_1			OG0003819	Chromosome	NOT	1327982	1328675	-1	hlyIII	hemolysin III	K11068	COG1272	U	Predicted membrane channel-forming protein YqfA, hemolysin III family	YqfA	NA	U	Intracellular trafficking, secretion, and vesicular transport		NA	NA
B4_01477	B4_1			OG0004943	Chromosome	NOT	1328746	1331137	-1	NA	NA	NA	NA	NA	NA	NA	NA	NA	NA		NA	NA
B4_01478	B4_1			OG0002417	Chromosome	NOT	1331191	1332232	-1	yiaO	TRAP-type transport system periplasmic protein	K21395	COG4663	Q	TRAP-type mannitol/chloroaromatic compound transport system, periplasmic component	FcbT1	NA	Q	Secondary metabolites biosynthesis, transport and catabolism		NA	NA
B4_01479	B4_1			OG0000366	Chromosome	Pseudo10176	1332302	1334186	-1	dctM	C4-dicarboxylate transporter, DctM subunit	K11690	COG4664	Q	TRAP-type mannitol/chloroaromatic compound transport system, large permease component	FcbT3	NA	Q	Secondary metabolites biosynthesis, transport and catabolism		NA	NA
B4_01480	B4_1			OG0003753	Chromosome	NOT	1334638	1335658	-1	NA	NA	NA	NA	NA	NA	NA	NA	NA	NA		NA	NA
B4_01481	B4_1			OG0006046	Chromosome	NOT	1336000	1336588	1	NA	NA	NA	NA	NA	NA	NA	NA	NA	NA		NA	NA
B4_01482	B4_1			OG0006045	Chromosome	NOT	1336569	1337454	1	NA	NA	NA	NA	NA	NA	NA	NA	NA	NA		NA	NA
B4_01483	B4_1			OG0006044	Chromosome	NOT	1337456	1338878	1	NA	NA	NA	NA	NA	NA	NA	NA	NA	NA		NA	NA
B4_01484	B4_1			OG0003657	Chromosome	NOT	1339053	1340784	1	NA	NA	NA	COG0028	EH	Acetolactate synthase large subunit or other thiamine pyrophosphate-requiring enzyme	IlvB	Isoleucine, leucine, valine biosynthesis	E	Amino acid transport and metabolism		NA	NA
B4_01485	B4_1			OG0003603	Chromosome	NOT	1340797	1343614	1	NA	NA	NA	COG0753	P	Catalase	KatE	NA	P	Inorganic ion transport and metabolism		NA	NA
B4_01486	B4_1			OG0003712	Chromosome	NOT	1343624	1345001	1	NA	NA	NA	NA	NA	NA	NA	NA	NA	NA		NA	NA
B4_01487	B4_1			OG0000050	Chromosome	NOT	1345308	1347813	1	NA	NA	NA	COG3468	MU	Autotransporter adhesin AidA	AidA	NA	M	Cell wall/membrane/envelope biogenesis		NA	NA
B4_01488	B4_1			OG0003730	Chromosome	NOT	1347813	1348311	1	NA	NA	NA	COG5342	R	Invasion protein IalB, involved in pathogenesis	IalB	NA	R	General function prediction only		NA	NA
B4_01489	B4_1			OG0003598	Chromosome	NOT	1348323	1349406	1	NA	NA	NA	COG3914	O	Predicted O-linked N-acetylglucosamine transferase, SPINDLY family	Spy	NA	O	Posttranslational modification, protein turnover, chaperones		NA	NA
B4_01490	B4_1			OG0003502	Chromosome	NOT	1349423	1350176	-1	NA	NA	NA	COG0596	HR	2-succinyl-6-hydroxy-2,4-cyclohexadiene-1-carboxylate synthase MenH and related esterases, alpha/beta hydrolase fold	MenH	Menaquinone biosynthesis	H	Coenzyme transport and metabolism		NA	NA
B4_01491	B4_1			OG0000198	Chromosome	NOT	1350172	1351714	-1	proW	glycine betaine/proline transport system permease protein	K02001	COG4176	E	ABC-type proline/glycine betaine transport system, permease component	ProW	NA	E	Amino acid transport and metabolism		NA	NA
B4_01492	B4_1			OG0000027	Chromosome	NOT	1351710	1352877	-1	proV	glycine betaine/proline transport system ATP-binding protein [EC:7.6.2.9]	K02000	COG4175	E	ABC-type proline/glycine betaine transport system, ATPase component	ProV	NA	E	Amino acid transport and metabolism		NA	NA
B4_01493	B4_1			OG0000144	Chromosome	NOT	1352836	1353796	-1	proX	glycine betaine/proline transport system substrate-binding protein	K02002	COG2113	E	ABC-type proline/glycine betaine transport system, periplasmic component	ProX	NA	E	Amino acid transport and metabolism		NA	NA
B4_01494	B4_1			OG0000193	Chromosome	NOT	1353841	1354933	-1	cuyA	L-cysteate sulfo-lyase [EC:4.4.1.25]	K17950	COG2515	E	1-aminocyclopropane-1-carboxylate deaminase/D-cysteine desulfhydrase, PLP-dependent ACC family	Acd	NA	E	Amino acid transport and metabolism		NA	NA
B4_01495	B4_1			OG0000371	Chromosome	Pseudo10177;Pseudo10178	1355047	1355593	1	NA	NA	NA	COG0583	K	DNA-binding transcriptional regulator, LysR family	LysR	NA	K	Transcription		NA	NA
B4_01496	B4_1			OG0000371	Chromosome	Pseudo10177;Pseudo10178	1355577	1355931	1	NA	NA	NA	COG0583	K	DNA-binding transcriptional regulator, LysR family	LysR	NA	K	Transcription		NA	NA
B4_01497	B4_1			OG0006541	Chromosome	NOT	1356036	1356189	1	NA	NA	NA	NA	NA	NA	NA	NA	NA	NA		NA	NA
B4_01498	B4_1			OG0005211	Chromosome	Pseudo10179	1356304	1357318	1	NA	NA	NA	COG0129	EG	Dihydroxyacid dehydratase/phosphogluconate dehydratase	IlvD	Isoleucine, leucine, valine biosynthesis	E	Amino acid transport and metabolism		NA	NA
B4_01499	B4_1			OG0005211	Chromosome	Pseudo10179	1357281	1357521	1	NA	NA	NA	COG0129	EG	Dihydroxyacid dehydratase/phosphogluconate dehydratase	IlvD	Isoleucine, leucine, valine biosynthesis	E	Amino acid transport and metabolism		NA	NA
B4_01500	B4_1			OG0005211	Chromosome	Pseudo10180	1357577	1358372	1	NA	NA	NA	COG0129	EG	Dihydroxyacid dehydratase/phosphogluconate dehydratase	IlvD	Isoleucine, leucine, valine biosynthesis	E	Amino acid transport and metabolism		NA	NA
B4_01501	B4_1			OG0000277	Chromosome	NOT	1358452	1359805	1	NA	NA	NA	COG0471	G	Di- and tricarboxylate antiporter	CitT	NA	G	Carbohydrate transport and metabolism		NA	NA
B4_01502	B4_1			OG0000277	Chromosome	Pseudo10181	1359858	1360167	1	NA	NA	NA	COG0471	G	Di- and tricarboxylate antiporter	CitT	NA	G	Carbohydrate transport and metabolism		NA	NA
B4_01503	B4_1			OG0000435	Chromosome	NOT	1360399	1361329	-1	NA	NA	NA	COG5010	UW	Flp pilus assembly protein TadD, contains TPR repeats	TadD	NA	U	Intracellular trafficking, secretion, and vesicular transport		NA	NA
B4_01504	B4_1			OG0000150	Chromosome	Pseudo10182	1361366	1361843	-1	NA	NA	NA	COG0438	M	Glycosyltransferase involved in cell wall bisynthesis	RfaB	NA	M	Cell wall/membrane/envelope biogenesis		NA	NA
B4_01505	B4_1			OG0000150	Chromosome	Pseudo10182	1361857	1362559	-1	NA	NA	NA	NA	NA	NA	NA	NA	NA	NA		NA	NA
B4_01506	B4_1			OG0002649	Chromosome	NOT	1362592	1363681	-1	NA	NA	NA	COG0438	M	Glycosyltransferase involved in cell wall bisynthesis	RfaB	NA	M	Cell wall/membrane/envelope biogenesis		NA	NA
B4_01507	B4_1			OG0003987	Chromosome	NOT	1363757	1364492	-1	NA	NA	NA	NA	NA	NA	NA	NA	NA	NA		NA	NA
B4_01508	B4_1	EPS production		OG0003337	Chromosome	NOT	1364568	1366089	-1	TC.PST	polysaccharide transporter, PST family	K03328	COG2244	M	Membrane protein involved in the export of O-antigen and teichoic acid	RfbX	NA	M	Cell wall/membrane/envelope biogenesis		NA	NA
B4_01509	B4_1			OG0006540	Chromosome	NOT	1366085	1366268	-1	NA	NA	NA	NA	NA	NA	NA	NA	NA	NA		NA	NA
B4_01510	B4_1	EPS production		OG0003711	Chromosome	NOT	1366788	1369644	1	exoL	succinoglycan biosynthesis protein ExoL [EC:2.-.-.-]	K16558	COG1215	N	Glycosyltransferase, catalytic subunit of cellulose synthase and poly-beta-1,6-N-acetylglucosamine synthase	BcsA	NA	N	Cell motility		NA	NA
B4_01511	B4_1	EPS production		OG0003935	Chromosome	Pseudo10183	1369657	1370089	1	exoX	exopolysaccharide production regulatory protein	K16565	NA	NA	NA	NA	NA	NA	NA		NA	NA
B4_01512	B4_1	EPS production		OG0000155	Chromosome	Pseudo10184	1370260	1371121	1	exoU	succinoglycan biosynthesis protein ExoU [EC:2.4.-.-]	K16564	COG0463	M	Glycosyltransferase involved in cell wall bisynthesis	WcaA	NA	M	Cell wall/membrane/envelope biogenesis		NA	NA
B4_01513	B4_1	EPS production		OG0000155	Chromosome	NOT	1371261	1372641	-1	exoO	succinoglycan biosynthesis protein ExoO [EC:2.4.-.-]	K16555	COG0463	M	Glycosyltransferase involved in cell wall bisynthesis	WcaA	NA	M	Cell wall/membrane/envelope biogenesis		NA	NA
B4_01514	B4_1	EPS production		OG0000876	Chromosome	NOT	1372666	1373383	-1	exoY	exopolysaccharide production protein ExoY	K16566	COG2148	M	Sugar transferase involved in LPS biosynthesis (colanic, teichoic acid)	WcaJ	NA	M	Cell wall/membrane/envelope biogenesis		NA	NA
B4_01515	B4_1	EPS production		OG0002649	Chromosome	NOT	1373987	1375046	1	NA	NA	NA	COG0438	M	Glycosyltransferase involved in cell wall bisynthesis	RfaB	NA	M	Cell wall/membrane/envelope biogenesis		NA	NA
B4_01516	B4_1	EPS production		OG0000692	Chromosome	NOT	1375058	1376372	-1	exoF	polysaccharide biosynthesis/export protein ExoF	K16552	COG1596	M	Periplasmic protein Wza involved in polysaccharide export, contains SLBB domain of the beta-grasp fold	Wza	NA	M	Cell wall/membrane/envelope biogenesis		NA	NA
B4_01517	B4_1	EPS production		OG0003934	Chromosome	NOT	1376585	1378583	-1	NA	NA	NA	COG3206	M	Exopolysaccharide export protein/domain GumC/Wzc1	GumC	NA	M	Cell wall/membrane/envelope biogenesis		NA	NA
B4_01518	B4_1	EPS production		OG0003986	Chromosome	NOT	1378689	1379985	-1	exoQ	exopolysaccharide production protein ExoQ	K16567	COG3307	M	O-antigen ligase	RfaL	NA	M	Cell wall/membrane/envelope biogenesis		NA	NA
B4_01519	B4_1			OG0004037	Chromosome	NOT	1380157	1380946	-1	NA	NA	NA	COG2273	G	Beta-glucanase, GH16 family	BglS	NA	G	Carbohydrate transport and metabolism		NA	NA
B4_01520	B4_1			OG0000413	Chromosome	NOT	1381334	1382366	-1	tgnB	flavin-dependent trigonelline monooxygenase, oxygenase component [EC:1.14.14.-]	K23464	COG2141	HR	Flavin-dependent oxidoreductase, luciferase family (includes alkanesulfonate monooxygenase SsuD and methylene tetrahydromethanopterin reductase)	SsuD	Pyrimidine degradation	H	Coenzyme transport and metabolism		NA	NA
B4_01521	B4_1			OG0005484	Chromosome	NOT	1382499	1382991	-1	NA	NA	NA	COG1853	C	FMN reductase RutF, DIM6/NTAB family	RutF	Pyrimidine degradation	C	Energy production and conversion		NA	NA
B4_01522	B4_1			OG0000167	Chromosome	NOT	1383090	1383939	1	hdfR	K23773	K23773	COG0583	K	DNA-binding transcriptional regulator, LysR family	LysR	NA	K	Transcription		NA	NA
B4_01523	B4_1			OG0002810	Chromosome	NOT	1384075	1385479	1	NA	NA	NA	COG0534	V	Na+-driven multidrug efflux pump, DinF/NorM/MATE family	NorM	NA	V	Defense mechanisms		NA	NA
B4_01524	B4_1			OG0004942	Chromosome	NOT	1385763	1387125	1	NA	NA	NA	COG1156	C	Archaeal/vacuolar-type H+-ATPase subunit B/Vma2	NtpB	A/V-type ATP synthase	C	Energy production and conversion		NA	NA
B4_01525	B4_1			OG0004941	Chromosome	NOT	1387102	1387708	1	ATPVD, ntpD, atpD	V/A-type H+/Na+-transporting ATPase subunit D	K02120	COG1394	C	Archaeal/vacuolar-type H+-ATPase subunit D/Vma8	NtpD	A/V-type ATP synthase	C	Energy production and conversion		NA	NA
B4_01526	B4_1			OG0005015	Chromosome	NOT	1387704	1389501	1	ATPVI, ntpI, atpI	V/A-type H+/Na+-transporting ATPase subunit I	K02123	COG1269	C	Archaeal/vacuolar-type H+-ATPase subunit I/STV1	NtpI	A/V-type ATP synthase	C	Energy production and conversion		NA	NA
B4_01527	B4_1			OG0005014	Chromosome	NOT	1389497	1389941	1	ATPVK, ntpK, atpK	V/A-type H+/Na+-transporting ATPase subunit K	K02124	COG0636	C	FoF1-type ATP synthase, membrane subunit c/Archaeal/vacuolar-type H+-ATPase, subunit K	AtpE	FoF1-type ATP synthase	C	Energy production and conversion		NA	NA
B4_01528	B4_1			OG0005013	Chromosome	NOT	1389940	1390618	1	ATPVE, ntpE, atpE	V/A-type H+/Na+-transporting ATPase subunit E	K02121	NA	NA	NA	NA	NA	NA	NA		NA	NA
B4_01529	B4_1			OG0005012	Chromosome	Pseudo10185	1390619	1391312	1	NA	NA	NA	NA	NA	NA	NA	NA	NA	NA		NA	NA
B4_01530	B4_1			OG0012930	Chromosome	Pseudo10185	1391308	1391941	1	NA	NA	NA	COG1155	C	Archaeal/vacuolar-type H+-ATPase catalytic subunit A/Vma1	NtpA	A/V-type ATP synthase	C	Energy production and conversion		NA	NA
B4_01531	B4_1			OG0004940	Chromosome	Pseudo10186	1391973	1393149	1	NA	NA	NA	COG1155	C	Archaeal/vacuolar-type H+-ATPase catalytic subunit A/Vma1	NtpA	A/V-type ATP synthase	C	Energy production and conversion		NA	NA
B4_01532	B4_1			OG0006043	Chromosome	NOT	1393299	1393914	-1	NA	NA	NA	NA	NA	NA	NA	NA	NA	NA		NA	NA
B4_01533	B4_1				Chromosome	NOT	1394106	1394181	-1	NA	NA	NA	NA	NA	NA	NA	NA	NA	NA		NA	NA
B4_01534	B4_1			OG0000629	Chromosome	NOT	1394290	1395952	-1	recJ	single-stranded-DNA-specific exonuclease [EC:3.1.-.-]	K07462	COG0608	L	ssDNA-specific exonuclease RecJ, DHH superfamily, may be involved in archaeal DNA replication intiation	RecJ	NA	L	Replication, recombination and repair		NA	NA
B4_01535	B4_1			OG0001253	Chromosome	NOT	1396126	1397110	-1	glpX-SEBP	fructose-1,6-bisphosphatase II / sedoheptulose-1,7-bisphosphatase [EC:3.1.3.11 3.1.3.37]	K11532	COG1494	G	Fructose-1,6-bisphosphatase/sedoheptulose 1,7-bisphosphatase or related protein	GlpX	NA	G	Carbohydrate transport and metabolism		NA	NA
B4_01536	B4_1			OG0001252	Chromosome	NOT	1397181	1398468	-1	hom	homoserine dehydrogenase [EC:1.1.1.3]	K00003	COG0460	E	Homoserine dehydrogenase	ThrA	Methionine biosynthesis	E	Amino acid transport and metabolism		NA	NA
B4_01537	B4_1			OG0002516	Chromosome	NOT	1398594	1398873	-1	NA	NA	NA	NA	NA	NA	NA	NA	NA	NA		NA	NA
B4_01538	B4_1			OG0001251	Chromosome	NOT	1398944	1399532	1	kstR2	TetR/AcrR family transcriptional regulator, cholesterol catabolism regulator	K22108	COG1309	K	DNA-binding protein, AcrR family, includes nucleoid occlusion protein SlmA	AcrR	NA	K	Transcription		NA	NA
B4_01539	B4_1			OG0001060	Chromosome	NOT	1399559	1400471	-1	K06911	uncharacterized protein	K06911	COG1741	R	Redox-sensitive bicupin YhaK, pirin superfamily	YhaK	NA	R	General function prediction only		NA	NA
B4_01540	B4_1			OG0002266	Chromosome	NOT	1400628	1401105	1	NA	NA	NA	NA	NA	NA	NA	NA	NA	NA		NA	NA
B4_01541	B4_1			OG0001059	Chromosome	NOT	1401101	1401686	-1	TadG	NA	NA	COG4961	UW	Flp pilus assembly protein TadG, includes N-terminal TadE domain	TadG	NA	U	Intracellular trafficking, secretion, and vesicular transport		NA	NA
B4_01542	B4_1			OG0001058	Chromosome	NOT	1401672	1402251	-1	TadG	NA	NA	COG4961	UW	Flp pilus assembly protein TadG, includes N-terminal TadE domain	TadG	NA	U	Intracellular trafficking, secretion, and vesicular transport		NA	NA
B4_01543	B4_1			OG0000477	Chromosome	NOT	1402247	1404008	-1	TadG	NA	NA	COG4961	UW	Flp pilus assembly protein TadG, includes N-terminal TadE domain	TadG	NA	U	Intracellular trafficking, secretion, and vesicular transport		NA	NA
B4_01544	B4_1			OG0001057	Chromosome	NOT	1404335	1405766	1	GLUD1_2, gdhA	glutamate dehydrogenase (NAD(P)+) [EC:1.4.1.3]	K00261	COG0334	E	Glutamate dehydrogenase/leucine dehydrogenase	GdhA	Glutamine biosynthesis	E	Amino acid transport and metabolism		NA	NA
B4_01545	B4_1			OG0002581	Chromosome	NOT	1405909	1406206	1	NA	NA	NA	NA	NA	NA	NA	NA	NA	NA		NA	NA
B4_01546	B4_1			OG0000534	Chromosome	NOT	1406286	1408236	1	dnaG	DNA primase [EC:2.7.7.101]	K02316	COG0358	L	DNA primase (bacterial type)	DnaG	NA	L	Replication, recombination and repair		NA	NA
B4_01547	B4_1			OG0001238	Chromosome	NOT	1408350	1410339	1	rpoD	RNA polymerase primary sigma factor	K03086	COG0568	K	DNA-directed RNA polymerase, sigma subunit (sigma70/sigma32)	RpoD	RNA polymerase	K	Transcription		NA	NA
B4_01548	B4_1			OG0003244	Chromosome	NOT	1410525	1410963	1	NA	NA	NA	COG3011	R	Predicted thiol-disulfide oxidoreductase YuxK, DCC family	YuxK	NA	R	General function prediction only		NA	NA
B4_01549	B4_1			OG0003101	Chromosome	NOT	1410963	1411512	1	NA	NA	NA	COG1748	E	Saccharopine dehydrogenase, NADP-dependent	Lys9	Lysine biosynthesis	E	Amino acid transport and metabolism		NA	NA
B4_01550	B4_1			OG0001506	Chromosome	NOT	1411591	1411996	1	NA	NA	NA	NA	NA	NA	NA	NA	NA	NA		NA	NA
B4_01551	B4_1			OG0001802	Chromosome	NOT	1412017	1412431	1	NA	NA	NA	COG0432	H	Thiamin phosphate synthase YjbQ, UPF0047 family	YjbQ	NA	H	Coenzyme transport and metabolism		NA	NA
B4_01552	B4_1			OG0001237	Chromosome	NOT	1412550	1413021	1	nrdR	transcriptional repressor NrdR	K07738	COG1327	K	Transcriptional regulator NrdR, contains Zn-ribbon and ATP-cone domains	NrdR	NA	K	Transcription		NA	NA
B4_01553	B4_1			OG0000765	Chromosome	NOT	1413017	1414118	1	ribD	diaminohydroxyphosphoribosylaminopyrimidine deaminase / 5-amino-6-(5-phosphoribosylamino)uracil reductase [EC:3.5.4.26 1.1.1.193]	K11752	COG1985	H	Pyrimidine reductase, riboflavin biosynthesis	RibD	Riboflavin/FAD biosynthesis	H	Coenzyme transport and metabolism		NA	NA
B4_01554	B4_1			OG0001236	Chromosome	NOT	1414126	1416127	-1	kpsC, lipA	capsular polysaccharide export protein	K07266	COG3563	M	Capsule polysaccharide export protein KpsC/LpsZ	KpsC	NA	M	Cell wall/membrane/envelope biogenesis		NA	NA
B4_01555	B4_1			OG0001235	Chromosome	Pseudo10187	1416130	1416787	-1	wza, gfcE	polysaccharide biosynthesis/export protein	K01991	COG1596	M	Periplasmic protein Wza involved in polysaccharide export, contains SLBB domain of the beta-grasp fold	Wza	NA	M	Cell wall/membrane/envelope biogenesis		NA	NA
B4_01556	B4_1			OG0001235	Chromosome	Pseudo10188	1416831	1417263	-1	NA	NA	NA	COG1596	M	Periplasmic protein Wza involved in polysaccharide export, contains SLBB domain of the beta-grasp fold	Wza	NA	M	Cell wall/membrane/envelope biogenesis		NA	NA
B4_01557	B4_1			OG0001505	Chromosome	NOT	1417356	1418640	-1	kpsS, lipB	capsular polysaccharide export protein	K07265	COG3562	M	Capsule polysaccharide modification protein KpsS	KpsS	NA	M	Cell wall/membrane/envelope biogenesis		NA	NA
B4_01558	B4_1			OG0001234	Chromosome	NOT	1418796	1419384	1	ribE, RIB5	riboflavin synthase [EC:2.5.1.9]	K00793	COG0307	H	Riboflavin synthase alpha chain	RibC	Riboflavin/FAD biosynthesis	H	Coenzyme transport and metabolism		NA	NA
B4_01559	B4_1			OG0002091	Chromosome	NOT	1419503	1420625	1	ribBA	3,4-dihydroxy 2-butanone 4-phosphate synthase / GTP cyclohydrolase II [EC:4.1.99.12 3.5.4.25]	K14652	COG0807	H	GTP cyclohydrolase II	RibA	Riboflavin/FAD biosynthesis	H	Coenzyme transport and metabolism		NA	NA
B4_01560	B4_1			OG0002265	Chromosome	NOT	1420627	1421143	1	ribH, RIB4	6,7-dimethyl-8-ribityllumazine synthase [EC:2.5.1.78]	K00794	COG0054	H	6,7-dimethyl-8-ribityllumazine synthase (Riboflavin synthase beta chain)	RibE	Riboflavin/FAD biosynthesis	H	Coenzyme transport and metabolism		NA	NA
B4_01561	B4_1			OG0001801	Chromosome	NOT	1421174	1421657	1	nusB	transcription antitermination protein NusB	K03625	COG0781	K	Transcription antitermination protein NusB	NusB	NA	K	Transcription		NA	NA
B4_01562	B4_1			OG0001800	Chromosome	NOT	1421716	1422022	1	NA	NA	NA	NA	NA	NA	NA	NA	NA	NA		NA	NA
B4_01563	B4_1			OG0002983	Chromosome	NOT	1422237	1422663	-1	NA	NA	NA	COG3832	I	Chalcone/flavanone-binding protein YndB, AHSA1/START/SRPBCC domain	YndB	NA	I	Lipid transport and metabolism		NA	NA
B4_01564	B4_1			OG0002982	Chromosome	NOT	1422659	1422980	-1	NA	NA	NA	COG0640	K	DNA-binding transcriptional regulator, ArsR family	ArsR	NA	K	Transcription		NA	NA
B4_01565	B4_1			OG0002090	Chromosome	NOT	1423094	1423526	1	NA	NA	NA	COG5321	S	Uncharacterized conserved protein	NA	NA	S	Function unknown		NA	NA
B4_01566	B4_1			OG0001799	Chromosome	NOT	1423531	1423720	-1	NA	NA	NA	NA	NA	NA	NA	NA	NA	NA		NA	NA
B4_01567	B4_1			OG0001798	Chromosome	NOT	1423797	1424280	1	NA	NA	NA	COG1247	E	L-amino acid N-acyltransferase MnaT	MnaT	NA	E	Amino acid transport and metabolism		NA	NA
B4_01568	B4_1				Chromosome	NOT	1424327	1424404	1	NA	NA	NA	NA	NA	NA	NA	NA	NA	NA		NA	NA
B4_01569	B4_1			OG0002370	Chromosome	NOT	1424451	1425342	-1	NA	NA	NA	COG0765	E	ABC-type amino acid transport system, permease component	HisM	NA	E	Amino acid transport and metabolism		NA	NA
B4_01570	B4_1			OG0002371	Chromosome	NOT	1425338	1426226	-1	NA	NA	NA	COG4215	E	ABC-type arginine transport system, permease component	ArtQ	NA	E	Amino acid transport and metabolism		NA	NA
B4_01571	B4_1			OG0002221	Chromosome	NOT	1426307	1427057	-1	ABC.PA.S	polar amino acid transport system substrate-binding protein	K02030	COG0834	ET	ABC-type amino acid transport/signal transduction system, periplasmic component/domain	HisJ	NA	E	Amino acid transport and metabolism		NA	NA
B4_01572	B4_1			OG0002372	Chromosome	NOT	1427090	1427867	-1	ABC.PA.A	polar amino acid transport system ATP-binding protein [EC:7.4.2.1]	K02028	COG4598	E	ABC-type histidine transport system, ATPase component	HisP	NA	E	Amino acid transport and metabolism		NA	NA
B4_01573	B4_1			OG0002222	Chromosome	NOT	1427992	1428745	-1	NA	NA	NA	COG3221	P	ABC-type phosphate/phosphonate transport system, periplasmic component	PhnD	NA	P	Inorganic ion transport and metabolism		NA	NA
B4_01574	B4_1			OG0002223	Chromosome	NOT	1428741	1429179	-1	NA	NA	NA	COG4103	P	Tellurite resistance protein TerB	TerB2	NA	P	Inorganic ion transport and metabolism		NA	NA
B4_01575	B4_1			OG0002632	Chromosome	NOT	1429199	1429649	-1	NA	NA	NA	COG4103	P	Tellurite resistance protein TerB	TerB2	NA	P	Inorganic ion transport and metabolism		NA	NA
B4_01576	B4_1			OG0002224	Chromosome	NOT	1429691	1429985	-1	NA	NA	NA	COG5470	S	Uncharacterized conserved protein, DUF1330 family	NA	NA	S	Function unknown		NA	NA
B4_01577	B4_1			OG0002828	Chromosome	NOT	1430060	1430837	-1	NA	NA	NA	COG2513	G	2-Methylisocitrate lyase and related enzymes, PEP mutase family	PrpB	NA	G	Carbohydrate transport and metabolism		NA	NA
B4_01578	B4_1			OG0001720	Chromosome	NOT	1430941	1432585	-1	pyrG, CTPS	CTP synthase [EC:6.3.4.2]	K01937	COG0504	F	CTP synthase (UTP-ammonia lyase)	PyrG	Pyrimidine biosynthesis	F	Nucleotide transport and metabolism		NA	NA
B4_01579	B4_1			OG0001721	Chromosome	NOT	1432745	1433111	-1	secG	preprotein translocase subunit SecG	K03075	COG1314	U	Protein translocase subunit SecG	SecG	NA	U	Intracellular trafficking, secretion, and vesicular transport		NA	NA
B4_01580	B4_1			OG0002024	Chromosome	NOT	1433261	1433876	1	nthA	nitrile hydratase subunit alpha [EC:4.2.1.84]	K01721	NA	NA	NA	NA	NA	NA	NA		NA	NA
B4_01581	B4_1			OG0002566	Chromosome	NOT	1433872	1434550	1	nthB	nitrile hydratase subunit beta [EC:4.2.1.84]	K20807	NA	NA	NA	NA	NA	NA	NA		NA	NA
B4_01582	B4_1			OG0002373	Chromosome	NOT	1434546	1434882	1	NA	NA	NA	NA	NA	NA	NA	NA	NA	NA		NA	NA
B4_01583	B4_1			OG0001420	Chromosome	NOT	1434971	1436267	1	purA, ADSS	adenylosuccinate synthase [EC:6.3.4.4]	K01939	COG0104	F	Adenylosuccinate synthase	PurA	Purine biosynthesis	F	Nucleotide transport and metabolism		NA	NA
B4_01584	B4_1			OG0001722	Chromosome	NOT	1436266	1436503	1	NA	NA	NA	NA	NA	NA	NA	NA	NA	NA		NA	NA
B4_01585	B4_1			OG0000176	Chromosome	NOT	1436595	1437309	1	NA	NA	NA	NA	NA	NA	NA	NA	NA	NA		NA	NA
B4_01586	B4_1			OG0004884	Chromosome	Pseudo10189	1437311	1437653	-1	NA	NA	NA	COG1247	E	L-amino acid N-acyltransferase MnaT	MnaT	NA	E	Amino acid transport and metabolism		NA	NA
B4_01587	B4_1			OG0004884	Chromosome	Pseudo10189	1437649	1437871	-1	NA	NA	NA	NA	NA	NA	NA	NA	NA	NA		NA	NA
B4_01588	B4_1			OG0000563	Chromosome	Pseudo10190	1438067	1438391	-1	NA	NA	NA	NA	NA	NA	NA	NA	NA	NA		NA	NA
B4_01589	B4_1			OG0000563	Chromosome	Pseudo10190	1438387	1439665	-1	NA	NA	NA	COG5271	J	Midasin, AAA ATPase with vWA domain, involved in ribosome maturation	MDN1	NA	J	Translation, ribosomal structure and biogenesis		NA	NA
B4_01590	B4_1			OG0002225	Chromosome	NOT	1439788	1440496	1	thiN, TPK1, THI80	thiamine pyrophosphokinase [EC:2.7.6.2]	K00949	COG1564	H	Thiamine pyrophosphokinase	ThiN	Thiamine biosynthesis	H	Coenzyme transport and metabolism		NA	NA
B4_01591	B4_1			OG0000308	Chromosome	NOT	1440440	1441355	-1	sam	S-adenosylmethionine uptake transporter	K15270	COG0697	GER	Permease of the drug/metabolite transporter (DMT) superfamily	RhaT	NA	G	Carbohydrate transport and metabolism		NA	NA
B4_01592	B4_1			OG0000043	Chromosome	NOT	1441398	1441815	-1	NA	NA	NA	COG3791	S	Uncharacterized conserved protein	NA	NA	S	Function unknown		NA	NA
B4_01593	B4_1			OG0001723	Chromosome	NOT	1441891	1443265	-1	E4.3.1.17, sdaA, sdaB, tdcG	L-serine dehydratase [EC:4.3.1.17]	K01752	COG1760	E	L-serine deaminase	SdaA	NA	E	Amino acid transport and metabolism		NA	NA
B4_01594	B4_1			OG0002739	Chromosome	NOT	1443266	1443968	-1	NA	NA	NA	COG0625	O	Glutathione S-transferase	GstA	NA	O	Posttranslational modification, protein turnover, chaperones		NA	NA
B4_01595	B4_1			OG0001421	Chromosome	NOT	1444136	1444925	1	rpiA	ribose 5-phosphate isomerase A [EC:5.3.1.6]	K01807	COG0120	G	Ribose 5-phosphate isomerase	RpiA	Pentose phosphate pathway	G	Carbohydrate transport and metabolism		NA	NA
B4_01596	B4_1			OG0000329	Chromosome	NOT	1445047	1446508	1	GSR, gor	glutathione reductase (NADPH) [EC:1.8.1.7]	K00383	COG1249	C	Dihydrolipoamide dehydrogenase (E3) component of pyruvate/2-oxoglutarate dehydrogenase complex or glutathione oxidoreductase	Lpd	Glycine cleavagePyruvate oxidation	C	Energy production and conversion		NA	NA
B4_01597	B4_1			OG0001422	Chromosome	NOT	1446580	1447726	1	hflK	membrane protease subunit HflK [EC:3.4.-.-]	K04088	COG0330	O	Regulator of protease activity HflC, stomatin/prohibitin superfamily	HflC	NA	O	Posttranslational modification, protein turnover, chaperones		NA	NA
B4_01598	B4_1			OG0001724	Chromosome	NOT	1447725	1448604	1	hflC	membrane protease subunit HflC [EC:3.4.-.-]	K04087	COG0330	O	Regulator of protease activity HflC, stomatin/prohibitin superfamily	HflC	NA	O	Posttranslational modification, protein turnover, chaperones		NA	NA
B4_01599	B4_1			OG0002025	Chromosome	NOT	1448604	1448799	1	K09937	uncharacterized protein	K09937	COG3242	S	Uncharacterized conserved protein YjeT, DUF2065 family	yjeT	NA	S	Function unknown		NA	NA
B4_01600	B4_1			OG0001725	Chromosome	NOT	1448930	1450421	1	degP, htrA	serine protease Do [EC:3.4.21.107]	K04771	COG0265	O	Periplasmic serine protease, S1-C subfamily, contain C-terminal PDZ domain	DegQ	NA	O	Posttranslational modification, protein turnover, chaperones		NA	NA
B4_01601	B4_1			OG0000190	Chromosome	NOT	1450665	1451334	-1	crp	CRP/FNR family transcriptional regulator, cyclic AMP receptor protein	K10914	COG0664	T	cAMP-binding domain of CRP or a regulatory subunit of cAMP-dependent protein kinases	Crp	NA	T	Signal transduction mechanisms		NA	NA
B4_01602	B4_1			OG0000981	Chromosome	NOT	1451495	1452101	-1	ispZ	intracellular septation protein	K06190	COG2917	D	Intracellular septation protein A	YciB	NA	D	Cell cycle control, cell division, chromosome partitioning		NA	NA
B4_01603	B4_1			OG0001423	Chromosome	NOT	1452117	1453020	-1	NA	NA	NA	COG0697	GER	Permease of the drug/metabolite transporter (DMT) superfamily	RhaT	NA	G	Carbohydrate transport and metabolism		NA	NA
B4_01604	B4_1			OG0000734	Chromosome	NOT	1453108	1454251	-1	ftsY	fused signal recognition particle receptor	K03110	COG0552	U	Signal recognition particle GTPase FtsY	FtsY	NA	U	Intracellular trafficking, secretion, and vesicular transport		NA	NA
B4_01605	B4_1			OG0002374	Chromosome	NOT	1454309	1454948	-1	NA	NA	NA	COG3714	S	Uncharacterized membrane protein YhhN	YhhN	NA	S	Function unknown		NA	NA
B4_01606	B4_1			OG0002226	Chromosome	NOT	1455103	1455499	1	NA	NA	NA	NA	NA	NA	NA	NA	NA	NA		NA	NA
B4_01607	B4_1			OG0000394	Chromosome	NOT	1455499	1456987	-1	xseA	exodeoxyribonuclease VII large subunit [EC:3.1.11.6]	K03601	COG1570	L	Exonuclease VII, large subunit	XseA	NA	L	Replication, recombination and repair		NA	NA
B4_01608	B4_1			OG0001181	Chromosome	Pseudo10191;Pseudo10192	1457061	1457877	1	purD	phosphoribosylamine---glycine ligase [EC:6.3.4.13]	K01945	COG0151	F	Phosphoribosylamine-glycine ligase	PurD	Purine biosynthesis	F	Nucleotide transport and metabolism		NA	NA
B4_01609	B4_1			OG0010886	Chromosome	Pseudo10191;Pseudo10192	1457840	1458323	1	purD	phosphoribosylamine---glycine ligase [EC:6.3.4.13]	K01945	COG0151	F	Phosphoribosylamine-glycine ligase	PurD	Purine biosynthesis	F	Nucleotide transport and metabolism		NA	NA
B4_01610	B4_1			OG0002375	Chromosome	NOT	1458903	1459695	-1	NA	NA	NA	NA	NA	NA	NA	NA	NA	NA		NA	NA
B4_01611	B4_1			OG0001726	Chromosome	NOT	1459694	1460018	-1	fdx	ferredoxin, 2Fe-2S	K04755	COG0633	C	Ferredoxin	Fdx	NA	C	Energy production and conversion		NA	NA
B4_01612	B4_1			OG0002791	Chromosome	NOT	1460145	1460517	1	NA	NA	NA	COG0587	L	DNA polymerase III, alpha subunit	DnaE	NA	L	Replication, recombination and repair		NA	NA
B4_01613	B4_1			OG0000002	Chromosome	NOT	1460609	1461995	1	K07487	transposase	K07487	COG3666	X	Transposase, IS1182 family	NA	NA	X	Mobilome: prophages, transposons		NA	NA
NA	B4_1				NA	NA	1460534	1462066	NA	NA	NA	NA	NA	NA	NA	NA	NA	NA	NA		IS1182_100	IS1182
B4_01614	B4_1			OG0006539	Chromosome	NOT	1462146	1462353	-1	NA	NA	NA	NA	NA	NA	NA	NA	NA	NA		NA	NA
B4_01615	B4_1			OG0003894	Chromosome	NOT	1462433	1463012	1	NA	NA	NA	COG1309	K	DNA-binding protein, AcrR family, includes nucleoid occlusion protein SlmA	AcrR	NA	K	Transcription		NA	NA
B4_01616	B4_1			OG0006538	Chromosome	NOT	1463071	1463164	-1	NA	NA	NA	NA	NA	NA	NA	NA	NA	NA		NA	NA
B4_01617	B4_1			OG0001182	Chromosome	NOT	1463197	1463887	-1	yghU, yfcG	GSH-dependent disulfide-bond oxidoreductase [EC:1.8.4.-]	K11209	COG0625	O	Glutathione S-transferase	GstA	NA	O	Posttranslational modification, protein turnover, chaperones		NA	NA
B4_01618	B4_1			OG0003633	Chromosome	Pseudo10193	1463910	1464438	-1	NA	NA	NA	COG4782	R	Esterase/lipase superfamily enzyme	NA	NA	R	General function prediction only		NA	NA
B4_01619	B4_1			OG0003633	Chromosome	Pseudo10193	1464491	1464845	-1	NA	NA	NA	NA	NA	NA	NA	NA	NA	NA		NA	NA
B4_01620	B4_1			OG0000982	Chromosome	NOT	1465121	1466312	1	metZ	O-succinylhomoserine sulfhydrylase [EC:2.5.1.-]	K10764	COG0626	E	Cystathionine beta-lyase/cystathionine gamma-synthase	MetC	Methionine biosynthesis	E	Amino acid transport and metabolism		NA	NA
B4_01621	B4_1			OG0001424	Chromosome	NOT	1466636	1467740	1	folE2	GTP cyclohydrolase IB [EC:3.5.4.16]	K09007	COG1469	H	GTP cyclohydrolase FolE2	FolE2	Folate biosynthesis	H	Coenzyme transport and metabolism		NA	NA
B4_01622	B4_1			OG0002852	Chromosome	NOT	1468023	1468764	1	NA	NA	NA	NA	NA	NA	NA	NA	NA	NA		NA	NA
B4_01623	B4_1			OG0000246	Chromosome	NOT	1468816	1470265	1	trkH, trkG, ktrB	trk system potassium uptake protein	K03498	COG0168	P	Trk-type K+ transport system, membrane component	TrkG	NA	P	Inorganic ion transport and metabolism		NA	NA
B4_01624	B4_1			OG0000191	Chromosome	NOT	1470264	1471839	1	aruI	5-guanidino-2-oxopentanoate decarboxylase [EC:4.1.1.75]	K12253	COG0028	EH	Acetolactate synthase large subunit or other thiamine pyrophosphate-requiring enzyme	IlvB	Isoleucine, leucine, valine biosynthesis	E	Amino acid transport and metabolism		NA	NA
B4_01625	B4_1			OG0001183	Chromosome	NOT	1471893	1473633	-1	NA	NA	NA	COG0265	O	Periplasmic serine protease, S1-C subfamily, contain C-terminal PDZ domain	DegQ	NA	O	Posttranslational modification, protein turnover, chaperones		NA	NA
B4_01626	B4_1			OG0001425	Chromosome	NOT	1473840	1474770	1	glyQ	glycyl-tRNA synthetase alpha chain [EC:6.1.1.14]	K01878	COG0752	J	Glycyl-tRNA synthetase, alpha subunit	GlyQ	Aminoacyl-tRNA synthetases	J	Translation, ribosomal structure and biogenesis		NA	NA
B4_01627	B4_1			OG0003518	Chromosome	NOT	1474778	1475411	-1	marC	multiple antibiotic resistance protein	K05595	COG2095	E	Small neutral amino acid transporter SnatA, MarC family	MarC	NA	E	Amino acid transport and metabolism		NA	NA
B4_01628	B4_1			OG0002026	Chromosome	NOT	1475502	1476027	1	NA	NA	NA	NA	NA	NA	NA	NA	NA	NA		NA	NA
B4_01629	B4_1			OG0000983	Chromosome	NOT	1476034	1477249	1	gltS	glutamate:Na+ symporter, ESS family	K03312	COG0786	E	Na+/glutamate symporter	GltS	NA	E	Amino acid transport and metabolism		NA	NA
B4_01630	B4_1			OG0000604	Chromosome	NOT	1477258	1479370	1	glyS	glycyl-tRNA synthetase beta chain [EC:6.1.1.14]	K01879	COG0751	J	Glycyl-tRNA synthetase, beta subunit	GlyS	Aminoacyl-tRNA synthetases	J	Translation, ribosomal structure and biogenesis		NA	NA
B4_01631	B4_1			OG0008556	Chromosome	NOT	1479437	1479710	1	NA	NA	NA	COG0574	G	Phosphoenolpyruvate synthase/pyruvate phosphate dikinase	PpsA	Gluconeogenesis	G	Carbohydrate transport and metabolism		NA	NA
B4_01632	B4_1			OG0000984	Chromosome	NOT	1479685	1481977	1	ppdK	pyruvate, orthophosphate dikinase [EC:2.7.9.1]	K01006	COG0574	G	Phosphoenolpyruvate synthase/pyruvate phosphate dikinase	PpsA	Gluconeogenesis	G	Carbohydrate transport and metabolism		NA	NA
B4_01633	B4_1			OG0001426	Chromosome	NOT	1482164	1482806	1	cwlJ, sleB	N-acetylmuramoyl-L-alanine amidase [EC:3.5.1.28]	K01449	COG3773	DM	Cell wall hydrolase CwlJ, involved in spore germination	CwlJ	NA	D	Cell cycle control, cell division, chromosome partitioning		NA	NA
B4_01634	B4_1			OG0001184	Chromosome	NOT	1482934	1483855	1	folB	7,8-dihydroneopterin aldolase/epimerase/oxygenase [EC:4.1.2.25 5.1.99.8 1.13.11.81]	K01633	COG1539	H	Dihydroneopterin aldolase	FolB	Folate biosynthesis	H	Coenzyme transport and metabolism		NA	NA
B4_01635	B4_1			OG0000735	Chromosome	NOT	1483851	1484850	1	folP	dihydropteroate synthase [EC:2.5.1.15]	K00796	COG0294	H	Dihydropteroate synthase	FolP	Folate biosynthesis	H	Coenzyme transport and metabolism		NA	NA
B4_01636	B4_1			OG0000841	Chromosome	NOT	1484883	1486230	1	glmM	phosphoglucosamine mutase [EC:5.4.2.10]	K03431	COG1109	G	Phosphomannomutase	ManB	NA	G	Carbohydrate transport and metabolism		NA	NA
B4_01637	B4_1			OG0001185	Chromosome	NOT	1486226	1487129	-1	NA	NA	NA	COG0697	GER	Permease of the drug/metabolite transporter (DMT) superfamily	RhaT	NA	G	Carbohydrate transport and metabolism		NA	NA
B4_01638	B4_1			OG0003220	Chromosome	NOT	1487207	1487519	1	NA	NA	NA	COG0640	K	DNA-binding transcriptional regulator, ArsR family	ArsR	NA	K	Transcription		NA	NA
B4_01639	B4_1			OG0003132	Chromosome	NOT	1487515	1487971	1	NA	NA	NA	NA	NA	NA	NA	NA	NA	NA		NA	NA
B4_01640	B4_1			OG0001727	Chromosome	NOT	1488017	1489040	-1	ilvC	ketol-acid reductoisomerase [EC:1.1.1.86]	K00053	COG0059	EH	Ketol-acid reductoisomerase	IlvC	Isoleucine, leucine, valine biosynthesis	E	Amino acid transport and metabolism		NA	NA
B4_01641	B4_1			OG0001427	Chromosome	NOT	1489171	1489627	1	NA	NA	NA	COG1522	K	DNA-binding transcriptional regulator, Lrp family	Lrp	NA	K	Transcription		NA	NA
B4_01642	B4_1			OG0001428	Chromosome	NOT	1489623	1490082	1	lrp	Lrp/AsnC family transcriptional regulator, leucine-responsive regulatory protein	K03719	COG1522	K	DNA-binding transcriptional regulator, Lrp family	Lrp	NA	K	Transcription		NA	NA
B4_01643	B4_1			OG0000094	Chromosome	NOT	1490087	1490789	-1	hutC	GntR family transcriptional regulator, histidine utilization repressor	K05836	COG2188	K	DNA-binding transcriptional regulator, GntR family	MngR	NA	K	Transcription		NA	NA
B4_01644	B4_1			OG0001186	Chromosome	NOT	1491024	1492152	1	NA	NA	NA	COG0075	EF	Archaeal aspartate aminotransferase or a related aminotransferase, includes purine catabolism protein PucG	PucG	Serine biosynthesis	E	Amino acid transport and metabolism		NA	NA
B4_01645	B4_1			OG0001728	Chromosome	NOT	1492165	1493362	-1	NA	NA	NA	COG0654	HC	2-polyprenyl-6-methoxyphenol hydroxylase and related FAD-dependent oxidoreductases	UbiH	Ubiquinone biosynthesis	H	Coenzyme transport and metabolism		NA	NA
B4_01646	B4_1			OG0002633	Chromosome	NOT	1493436	1493685	-1	NA	NA	NA	NA	NA	NA	NA	NA	NA	NA		NA	NA
B4_01647	B4_1			OG0002376	Chromosome	NOT	1493775	1494420	-1	K07025	putative hydrolase of the HAD superfamily	K07025	COG1011	H	FMN and 5-amino-6-(5-phospho-D-ribitylamino)uracil phosphatase YigB, HAD superfamily (riboflavin biosynthesis)	YigB	NA	H	Coenzyme transport and metabolism		NA	NA
B4_01648	B4_1			OG0000594	Chromosome	NOT	1494520	1495168	1	pdhR	GntR family transcriptional regulator, transcriptional repressor for pyruvate dehydrogenase complex	K05799	COG1802	K	DNA-binding transcriptional regulator, GntR family	GntR	NA	K	Transcription		NA	NA
B4_01649	B4_1	GT2/51/25 family		OG0000605	Chromosome	NOT	1495171	1497052	-1	xagB	glycosyltransferase XagB	K20327	COG1215	N	Glycosyltransferase, catalytic subunit of cellulose synthase and poly-beta-1,6-N-acetylglucosamine synthase	BcsA	NA	N	Cell motility		NA	NA
B4_01650	B4_1			OG0001429	Chromosome	NOT	1497135	1498302	-1	carA, CPA1	carbamoyl-phosphate synthase small subunit [EC:6.3.5.5]	K01956	COG0505	EF	Carbamoylphosphate synthase small subunit	CarA	Arginine biosynthesis	E	Amino acid transport and metabolism		NA	NA
B4_01651	B4_1			OG0001729	Chromosome	NOT	1498485	1498881	1	K09117	uncharacterized protein	K09117	COG1610	R	Uncharacterized conserved protein YqeY, may have tRNA amino acid amidase activity	YqeY	NA	R	General function prediction only		NA	NA
B4_01652	B4_1			OG0002377	Chromosome	NOT	1498974	1499475	-1	NA	NA	NA	COG5488	S	Uncharacterized membrane protein	NA	NA	S	Function unknown		NA	NA
B4_01653	B4_1			OG0002495	Chromosome	NOT	1499518	1500118	-1	NA	NA	NA	COG3917	Q	2-hydroxychromene-2-carboxylate isomerase	NahD	NA	Q	Secondary metabolites biosynthesis, transport and catabolism		NA	NA
B4_01654	B4_1			OG0000432	Chromosome	NOT	1500276	1501935	-1	coxA, ctaD	cytochrome c oxidase subunit I [EC:1.9.3.1]	K02274	COG0843	C	Heme/copper-type cytochrome/quinol oxidase, subunit 1	CyoB	NA	C	Energy production and conversion		NA	NA
B4_01655	B4_1			OG0002027	Chromosome	NOT	1502238	1502658	1	HINT1, hinT, hit	histidine triad (HIT) family protein	K02503	COG0537	FR	Purine nucleoside phosphoramidase/Ap4A hydrolase, histidine triade (HIT) family	HinT	NA	F	Nucleotide transport and metabolism		NA	NA
B4_01656	B4_1			OG0001430	Chromosome	NOT	1503286	1503958	-1	lipB	lipoyl(octanoyl) transferase [EC:2.3.1.181]	K03801	COG0321	H	Lipoate-protein ligase B	LipB	Lipoate biosynthesis	H	Coenzyme transport and metabolism		NA	NA
B4_01657	B4_1			OG0000985	Chromosome	NOT	1503996	1504656	-1	NA	NA	NA	COG2761	O	Predicted dithiol-disulfide isomerase, DsbA/YjbH family (virulence, stress resistance)	FrnE	NA	O	Posttranslational modification, protein turnover, chaperones		NA	NA
B4_01658	B4_1				Chromosome	NOT	1504797	1504884	1	NA	NA	NA	NA	NA	NA	NA	NA	NA	NA		NA	NA
B4_01659	B4_1			OG0006537	Chromosome	NOT	1505031	1506540	-1	NA	NA	NA	NA	NA	NA	NA	NA	NA	NA		NA	NA
B4_01660	B4_1			OG0004472	Chromosome	NOT	1507081	1508962	1	NA	NA	NA	COG2242	H	Precorrin-6B methylase 2	CobL	Cobalamine/B12 biosynthesis	H	Coenzyme transport and metabolism		NA	NA
B4_01661	B4_1			OG0003676	Chromosome	NOT	1509061	1509733	1	NA	NA	NA	COG4122	J	tRNA 5-hydroxyU34 O-methylase TrmR/YrrM	TrmR	tRNA modification	J	Translation, ribosomal structure and biogenesis		NA	NA
B4_01662	B4_1			OG0000056	Chromosome	NOT	1509755	1510808	1	NA	NA	NA	COG2242	H	Precorrin-6B methylase 2	CobL	Cobalamine/B12 biosynthesis	H	Coenzyme transport and metabolism		NA	NA
B4_01663	B4_1			OG0000197	Chromosome	NOT	1510834	1512739	1	NA	NA	NA	NA	NA	NA	NA	NA	NA	NA		NA	NA
B4_01664	B4_1			OG0002089	Chromosome	NOT	1512751	1512991	-1	NA	NA	NA	NA	NA	NA	NA	NA	NA	NA		NA	NA
B4_01665	B4_1			OG0001797	Chromosome	NOT	1513052	1514090	1	rluD	23S rRNA pseudouridine1911/1915/1917 synthase [EC:5.4.99.23]	K06180	COG0564	J	Pseudouridine synthase RluA, 23S rRNA- or tRNA-specific	RluA	23S rRNA modification	J	Translation, ribosomal structure and biogenesis		NA	NA
B4_01666	B4_1			OG0001504	Chromosome	NOT	1514232	1515117	1	rpoH	RNA polymerase sigma-32 factor	K03089	COG0568	K	DNA-directed RNA polymerase, sigma subunit (sigma70/sigma32)	RpoD	RNA polymerase	K	Transcription		NA	NA
B4_01667	B4_1			OG0002798	Chromosome	NOT	1515184	1516363	-1	DPEP	membrane dipeptidase [EC:3.4.13.19]	K01273	COG2355	OE	Zn-dependent dipeptidase, microsomal dipeptidase homolog	NA	NA	O	Posttranslational modification, protein turnover, chaperones		NA	NA
B4_01668	B4_1			OG0001796	Chromosome	NOT	1516511	1517486	1	NA	NA	NA	COG0673	R	Predicted dehydrogenase	MviM	NA	R	General function prediction only		NA	NA
B4_01669	B4_1			OG0002580	Chromosome	NOT	1517544	1517814	1	dksA	DnaK suppressor protein	K06204	COG1734	K	RNA polymerase-binding transcription factor DksA	DksA	NA	K	Transcription		NA	NA
B4_01670	B4_1			OG0001054	Chromosome	NOT	1517964	1519014	1	E1.11.1.5	cytochrome c peroxidase [EC:1.11.1.5]	K00428	COG1858	O	Cytochrome c peroxidase	MauG	NA	O	Posttranslational modification, protein turnover, chaperones		NA	NA
B4_01671	B4_1			OG0002088	Chromosome	NOT	1519104	1520925	-1	pepF, pepB	oligoendopeptidase F [EC:3.4.24.-]	K08602	COG1164	E	Oligoendopeptidase F	PepF	NA	E	Amino acid transport and metabolism		NA	NA
B4_01672	B4_1			OG0000241	Chromosome	NOT	1520987	1521965	-1	pldB	lysophospholipase [EC:3.1.1.5]	K01048	COG2267	I	Lysophospholipase, alpha-beta hydrolase superfamily	PldB	NA	I	Lipid transport and metabolism		NA	NA
B4_01673	B4_1			OG0001795	Chromosome	NOT	1521964	1522255	-1	NA	NA	NA	COG3255	I	Putative sterol carrier protein, contains SCP2 domain	SCP2	NA	I	Lipid transport and metabolism		NA	NA
B4_01674	B4_1			OG0000867	Chromosome	NOT	1522285	1522894	1	NA	NA	NA	COG3063	NW	Type IV pilus assembly protein PilF/PilW	PilF	NA	N	Cell motility		NA	NA
B4_01675	B4_1			OG0001794	Chromosome	Pseudo10194	1522916	1524761	1	SUPV3L1, SUV3	ATP-dependent RNA helicase SUPV3L1/SUV3 [EC:3.6.4.13]	K17675	COG1204	L	Replicative superfamily II helicase	BRR2	NA	L	Replication, recombination and repair		NA	NA
B4_01676	B4_1			OG0008559	Chromosome	Pseudo10194	1524709	1525765	1	NA	NA	NA	COG4581	L	Superfamily II RNA helicase	Dob10	NA	L	Replication, recombination and repair		NA	NA
B4_01677	B4_1			OG0002087	Chromosome	NOT	1525771	1526143	1	hslR	ribosome-associated heat shock protein Hsp15	K04762	COG1188	J	Ribosomal 50S subunit-recycling heat shock protein, contains S4 domain	HslR	NA	J	Translation, ribosomal structure and biogenesis		NA	NA
B4_01678	B4_1			OG0002086	Chromosome	NOT	1526207	1526546	1	fdxA	ferredoxin	K05524	COG1146	F	NAD-dependent dihydropyrimidine dehydrogenase, PreA subunit	PreA	NA	F	Nucleotide transport and metabolism		NA	NA
B4_01679	B4_1			OG0002085	Chromosome	NOT	1526831	1527350	1	carD	CarD family transcriptional regulator	K07736	COG1329	K	RNA polymerase-interacting regulator, CarD/CdnL/TRCF family	CdnL	NA	K	Transcription		NA	NA
B4_01680	B4_1			OG0002084	Chromosome	NOT	1527619	1528222	-1	E2.7.8.26, cobS, cobV	adenosylcobinamide-GDP ribazoletransferase [EC:2.7.8.26]	K02233	COG0368	H	Cobalamin synthase CobS (adenosylcobinamide-GDP ribazoletransferase)	CobS	Cobalamine/B12 biosynthesis	H	Coenzyme transport and metabolism		NA	NA
B4_01681	B4_1			OG0000504	Chromosome	NOT	1528345	1528630	1	E2.4.2.21, cobU, cobT	nicotinate-nucleotide--dimethylbenzimidazole phosphoribosyltransferase [EC:2.4.2.21]	K00768	COG2038	H	NaMN:DMB phosphoribosyltransferase	CobT	Cobalamine/B12 biosynthesis	H	Coenzyme transport and metabolism		NA	NA
B4_01682	B4_1			OG0000504	Chromosome	NOT	1528629	1529355	1	E2.4.2.21, cobU, cobT	nicotinate-nucleotide--dimethylbenzimidazole phosphoribosyltransferase [EC:2.4.2.21]	K00768	COG2038	H	NaMN:DMB phosphoribosyltransferase	CobT	Cobalamine/B12 biosynthesis	H	Coenzyme transport and metabolism		NA	NA
B4_01683	B4_1			OG0000503	Chromosome	Pseudo10195	1529385	1529880	-1	NA	NA	NA	COG1226	P	Voltage-gated potassium channel Kch	Kch	NA	P	Inorganic ion transport and metabolism		NA	NA
B4_01684	B4_1			OG0000503	Chromosome	Pseudo10195	1529879	1531265	-1	TC.KEF	monovalent cation:H+ antiporter-2, CPA2 family	K03455	COG1226	P	Voltage-gated potassium channel Kch	Kch	NA	P	Inorganic ion transport and metabolism		NA	NA
B4_01685	B4_1			OG0002509	Chromosome	NOT	1531284	1531740	-1	lrp	Lrp/AsnC family transcriptional regulator, leucine-responsive regulatory protein	K03719	COG1522	K	DNA-binding transcriptional regulator, Lrp family	Lrp	NA	K	Transcription		NA	NA
B4_01686	B4_1			OG0002415	Chromosome	NOT	1531886	1532984	1	HPD, hppD	4-hydroxyphenylpyruvate dioxygenase [EC:1.13.11.27]	K00457	COG3185	ER	4-hydroxyphenylpyruvate dioxygenase and related hemolysins	HppD	NA	E	Amino acid transport and metabolism		NA	NA
B4_01687	B4_1			OG0003528	Chromosome	NOT	1532998	1533628	-1	NA	NA	NA	COG2227	H	2-polyprenyl-3-methyl-5-hydroxy-6-metoxy-1,4-benzoquinol methylase	UbiG	Ubiquinone biosynthesis	H	Coenzyme transport and metabolism		NA	NA
B4_01688	B4_1			OG0002414	Chromosome	NOT	1533620	1535729	-1	NA	NA	NA	NA	NA	NA	NA	NA	NA	NA		NA	NA
B4_01689	B4_1			OG0002413	Chromosome	NOT	1535893	1536589	1	K09807	uncharacterized protein	K09807	COG2968	S	Uncharacterized conserved protein YggE, contains kinase-interacting SIMPL domain	YggE	NA	S	Function unknown		NA	NA
B4_01690	B4_1			OG0001503	Chromosome	NOT	1536591	1537302	-1	argA	N-acetyltransferase	K22479	COG1670	JO	Protein N-acetyltransferase, RimJ/RimL family	RimL	NA	J	Translation, ribosomal structure and biogenesis		NA	NA
B4_01691	B4_1			OG0001793	Chromosome	NOT	1537305	1538598	-1	metY	O-acetylhomoserine (thiol)-lyase [EC:2.5.1.49]	K01740	COG2873	E	O-acetylhomoserine/O-acetylserine sulfhydrylase, pyridoxal phosphate-dependent	MET17	Methionine biosynthesis	E	Amino acid transport and metabolism		NA	NA
B4_01692	B4_1			OG0002412	Chromosome	NOT	1538670	1539666	-1	NA	NA	NA	NA	NA	NA	NA	NA	NA	NA		NA	NA
B4_01693	B4_1			OG0000213	Chromosome	NOT	1539819	1540452	1	NA	NA	NA	COG3806	T	Anti-sigma factor ChrR, cupin superfamily	ChrR	NA	T	Signal transduction mechanisms		NA	NA
B4_01694	B4_1			OG0002411	Chromosome	NOT	1540610	1541945	1	preT	dihydropyrimidine dehydrogenase (NAD+) subunit PreT [EC:1.3.1.1]	K17722	COG0493	ER	NADPH-dependent glutamate synthase beta chain or related oxidoreductase	GltD	Glutamine biosynthesis	E	Amino acid transport and metabolism		NA	NA
B4_01695	B4_1			OG0003056	Chromosome	NOT	1541988	1542825	1	sdmt	sarcosine/dimethylglycine N-methyltransferase [EC:2.1.1.157]	K18897	COG2226	H	Ubiquinone/menaquinone biosynthesis C-methylase UbiE/MenG	UbiE	Biotin biosynthesis	H	Coenzyme transport and metabolism		NA	NA
B4_01696	B4_1			OG0002508	Chromosome	NOT	1542842	1544147	1	preA	dihydropyrimidine dehydrogenase (NAD+) subunit PreA [EC:1.3.1.1]	K17723	COG2878	C	Na+-translocating ferredoxin:NAD+ oxidoreductase RNF, RnfB subunit	RnfB	Na+-translocating Fd:NADH oxidoreductase	C	Energy production and conversion		NA	NA
B4_01697	B4_1			OG0003100	Chromosome	NOT	1544198	1544423	-1	NA	NA	NA	NA	NA	NA	NA	NA	NA	NA		NA	NA
B4_01698	B4_1			OG0002507	Chromosome	NOT	1544457	1545135	-1	rutR	TetR/AcrR family transcriptional regulator	K09017	COG1309	K	DNA-binding protein, AcrR family, includes nucleoid occlusion protein SlmA	AcrR	NA	K	Transcription		NA	NA
B4_01699	B4_1			OG0000502	Chromosome	NOT	1545235	1546486	1	pydC	beta-ureidopropionase / N-carbamoyl-L-amino-acid hydrolase [EC:3.5.1.6 3.5.1.87]	K06016	COG0624	E	Acetylornithine deacetylase/Succinyl-diaminopimelate desuccinylase or related deacylase	ArgE	Arginine biosynthesis	E	Amino acid transport and metabolism		NA	NA
B4_01700	B4_1			OG0001792	Chromosome	NOT	1546578	1547838	1	DPYS, dht, hydA	dihydropyrimidinase [EC:3.5.2.2]	K01464	COG0044	F	Dihydroorotase or related cyclic amidohydrolase	AllB	Pyrimidine biosynthesis	F	Nucleotide transport and metabolism		NA	NA
B4_01701	B4_1			OG0001792	Chromosome	NOT	1547834	1548032	1	NA	NA	NA	COG0044	F	Dihydroorotase or related cyclic amidohydrolase	AllB	Pyrimidine biosynthesis	F	Nucleotide transport and metabolism		NA	NA
B4_01702	B4_1			OG0000351	Chromosome	NOT	1548086	1548884	1	ABC.SN.A	NitT/TauT family transport system ATP-binding protein	K02049	COG1116	P	ABC-type nitrate/sulfonate/bicarbonate transport system, ATPase component	TauB	NA	P	Inorganic ion transport and metabolism		NA	NA
B4_01703	B4_1			OG0002967	Chromosome	NOT	1548883	1549315	1	NA	NA	NA	COG0456	J	Ribosomal protein S18 acetylase RimI and related acetyltransferases	RimI	NA	J	Translation, ribosomal structure and biogenesis		NA	NA
B4_01704	B4_1			OG0002410	Chromosome	NOT	1549311	1550229	1	ABC.SN.P	NitT/TauT family transport system permease protein	K02050	COG0600	P	ABC-type nitrate/sulfonate/bicarbonate transport system, permease component	TauC	NA	P	Inorganic ion transport and metabolism		NA	NA
B4_01705	B4_1			OG0002264	Chromosome	NOT	1550225	1551071	1	ABC.SN.P	NitT/TauT family transport system permease protein	K02050	COG0600	P	ABC-type nitrate/sulfonate/bicarbonate transport system, permease component	TauC	NA	P	Inorganic ion transport and metabolism		NA	NA
B4_01706	B4_1			OG0002409	Chromosome	NOT	1551135	1552230	1	ABC.SN.S	NitT/TauT family transport system substrate-binding protein	K02051	COG0715	P	ABC-type nitrate/sulfonate/bicarbonate transport system, periplasmic component	TauA	NA	P	Inorganic ion transport and metabolism		NA	NA
B4_01707	B4_1			OG0002408	Chromosome	Pseudo10196	1552271	1552985	1	tupB, vupB	tungstate transport system permease protein	K05773	COG4662	P	ABC-type tungstate transport system, periplasmic component	TupA	NA	P	Inorganic ion transport and metabolism		NA	NA
B4_01708	B4_1			OG0002083	Chromosome	Pseudo10196	1552977	1553442	1	NA	NA	NA	COG1117	P	ABC-type phosphate transport system, ATPase component	PstB	NA	P	Inorganic ion transport and metabolism		NA	NA
B4_01709	B4_1			OG0002083	Chromosome	NOT	1553501	1553711	1	NA	NA	NA	COG1117	P	ABC-type phosphate transport system, ATPase component	PstB	NA	P	Inorganic ion transport and metabolism		NA	NA
B4_01710	B4_1			OG0002407	Chromosome	NOT	1553731	1554547	1	tupA, vupA	tungstate transport system substrate-binding protein	K05772	COG2998	P	ABC-type tungstate transport system, permease component TupA	TupB	NA	P	Inorganic ion transport and metabolism		NA	NA
B4_01711	B4_1			OG0002263	Chromosome	NOT	1554561	1555434	-1	NA	NA	NA	COG1910	P	Periplasmic molybdate-binding protein/domain	YvgK	NA	P	Inorganic ion transport and metabolism		NA	NA
B4_01712	B4_1			OG0000627	Chromosome	NOT	1555948	1557055	1	mrp, NUBPL	ATP-binding protein involved in chromosome partitioning	K03593	COG0489	D	Fe-S cluster carrier ATPase, Mrp/ApbC/NBP35 family	Mrp	NA	D	Cell cycle control, cell division, chromosome partitioning		NA	NA
B4_01713	B4_1			OG0002404	Chromosome	NOT	1557085	1557586	-1	NA	NA	NA	COG1853	C	FMN reductase RutF, DIM6/NTAB family	RutF	Pyrimidine degradation	C	Energy production and conversion		NA	NA
B4_01714	B4_1			OG0001790	Chromosome	NOT	1557674	1559087	-1	dnaQ	DNA polymerase III subunit epsilon [EC:2.7.7.7]	K02342	COG2176	L	DNA polymerase III, alpha subunit (gram-positive type)	PolC	NA	L	Replication, recombination and repair		NA	NA
B4_01715	B4_1			OG0002259	Chromosome	NOT	1559089	1559608	-1	NA	NA	NA	NA	NA	NA	NA	NA	NA	NA		NA	NA
B4_01716	B4_1			OG0000866	Chromosome	NOT	1559674	1561498	-1	K07182	CBS domain-containing protein	K07182	COG2905	T	Signal-transduction protein containing cAMP-binding, CBS, and nucleotidyltransferase domains	NA	NA	T	Signal transduction mechanisms		NA	NA
B4_01717	B4_1			OG0002080	Chromosome	NOT	1561607	1563392	-1	actP	cation/acetate symporter	K14393	COG4147	C	Na+(or H+)/acetate symporter ActP	ActP	NA	C	Energy production and conversion		NA	NA
B4_01718	B4_1			OG0002079	Chromosome	NOT	1563407	1563689	-1	NA	NA	NA	COG4327	S	Uncharacterized membrane protein, DUF4212 domain	NA	NA	S	Function unknown		NA	NA
B4_01719	B4_1			OG0001233	Chromosome	NOT	1563874	1564558	-1	adk, AK	adenylate kinase [EC:2.7.4.3]	K00939	COG0563	F	Adenylate kinase or related kinase	Adk	Pyrimidine biosynthesis	F	Nucleotide transport and metabolism		NA	NA
B4_01720	B4_1			OG0001041	Chromosome	NOT	1564565	1566530	-1	ACSS1_2, acs	acetyl-CoA synthetase [EC:6.2.1.1]	K01895	COG0365	I	Acyl-coenzyme A synthetase/AMP-(fatty) acid ligase	Acs	NA	I	Lipid transport and metabolism		NA	NA
B4_01721	B4_1			OG0000276	Chromosome	NOT	1566940	1567972	1	yiaO	TRAP-type transport system periplasmic protein	K21395	COG1638	G	TRAP-type C4-dicarboxylate transport system, periplasmic component	DctP	NA	G	Carbohydrate transport and metabolism		NA	NA
B4_01722	B4_1			OG0000288	Chromosome	NOT	1568033	1568663	1	NA	NA	NA	COG4665	Q	TRAP-type mannitol/chloroaromatic compound transport system, small permease component	FcbT2	NA	Q	Secondary metabolites biosynthesis, transport and catabolism		NA	NA
B4_01723	B4_1			OG0000384	Chromosome	Pseudo10197	1568666	1569104	1	NA	NA	NA	COG1593	G	TRAP-type C4-dicarboxylate transport system, large permease component	DctQ	NA	G	Carbohydrate transport and metabolism		NA	NA
B4_01724	B4_1			OG0000384	Chromosome	Pseudo10197	1569097	1570069	1	dctM	C4-dicarboxylate transporter, DctM subunit	K11690	COG1593	G	TRAP-type C4-dicarboxylate transport system, large permease component	DctQ	NA	G	Carbohydrate transport and metabolism		NA	NA
B4_01725	B4_1			OG0001040	Chromosome	NOT	1570116	1570965	-1	E4.3.1.12, ocd	ornithine cyclodeaminase [EC:4.3.1.12]	K01750	COG2423	E	Ornithine cyclodeaminase/archaeal alanine dehydrogenase, mu-crystallin family	OCDMu	Proline biosynthesis	E	Amino acid transport and metabolism		NA	NA
B4_01726	B4_1			OG0010377	Chromosome	NOT	1570973	1571156	-1	NA	NA	NA	COG2423	E	Ornithine cyclodeaminase/archaeal alanine dehydrogenase, mu-crystallin family	OCDMu	Proline biosynthesis	E	Amino acid transport and metabolism		NA	NA
B4_01727	B4_1			OG0002946	Chromosome	NOT	1571165	1572086	-1	NA	NA	NA	COG4874	S	Uncharacterized conserved protein	NA	NA	S	Function unknown		NA	NA
B4_01728	B4_1			OG0001501	Chromosome	NOT	1572085	1573006	-1	E3.5.3.1, rocF, arg	arginase [EC:3.5.3.1]	K01476	COG0010	E	Arginase/agmatinase family enzyme	SpeB	Urea cycle	E	Amino acid transport and metabolism		NA	NA
B4_01729	B4_1			OG0002258	Chromosome	NOT	1573092	1573521	1	NA	NA	NA	COG1522	K	DNA-binding transcriptional regulator, Lrp family	Lrp	NA	K	Transcription		NA	NA
B4_01730	B4_1			OG0003299	Chromosome	NOT	1573663	1576273	1	mprF, fmtC	phosphatidylglycerol lysyltransferase [EC:2.3.2.3]	K14205	COG0392	M	Predicted membrane flippase AglD2/YbhN, UPF0104 family	AglD2	NA	M	Cell wall/membrane/envelope biogenesis		NA	NA
B4_01731	B4_1			OG0003276	Chromosome	NOT	1576276	1577839	-1	NA	NA	NA	COG1538	M	Outer membrane protein TolC	TolC	NA	M	Cell wall/membrane/envelope biogenesis		NA	NA
B4_01732	B4_1			OG0003433	Chromosome	NOT	1577850	1578996	-1	NA	NA	NA	COG1566	V	Multidrug resistance efflux pump EmrA	EmrA	NA	V	Defense mechanisms		NA	NA
B4_01733	B4_1			OG0003458	Chromosome	NOT	1579017	1579374	-1	NA	NA	NA	NA	NA	NA	NA	NA	NA	NA		NA	NA
B4_01734	B4_1			OG0003620	Chromosome	NOT	1579408	1579978	-1	NA	NA	NA	COG1495	O	Disulfide bond formation protein DsbB	DsbB	NA	O	Posttranslational modification, protein turnover, chaperones		NA	NA
B4_01735	B4_1			OG0003725	Chromosome	NOT	1579987	1580143	-1	NA	NA	NA	NA	NA	NA	NA	NA	NA	NA		NA	NA
B4_01736	B4_1			OG0000275	Chromosome	NOT	1580260	1581022	-1	glpR	DeoR family transcriptional regulator, glycerol-3-phosphate regulon repressor	K02444	COG1349	KG	DNA-binding transcriptional regulator of sugar metabolism, DeoR/GlpR family	GlpR	NA	K	Transcription		NA	NA
B4_01737	B4_1			OG0001039	Chromosome	NOT	1581288	1582878	1	glpA, glpD	glycerol-3-phosphate dehydrogenase [EC:1.1.5.3]	K00111	COG0578	C	Glycerol-3-phosphate dehydrogenase	GlpA	Isoprenoid biosynthesis	C	Energy production and conversion		NA	NA
B4_01738	B4_1			OG0003687	Chromosome	NOT	1583077	1583635	1	NA	NA	NA	COG3860	S	Uncharacterized conserved protein, DUF2087 family	NA	NA	S	Function unknown		NA	NA
B4_01739	B4_1			OG0000591	Chromosome	Pseudo10198;Pseudo10199	1583722	1584616	-1	NA	NA	NA	COG0841	V	Multidrug efflux pump subunit AcrB	AcrB	NA	V	Defense mechanisms		NA	NA
B4_01740	B4_1			OG0000591	Chromosome	Pseudo10198;Pseudo10199	1584561	1585779	-1	NA	NA	NA	COG0841	V	Multidrug efflux pump subunit AcrB	AcrB	NA	V	Defense mechanisms		NA	NA
B4_01741	B4_1			OG0000591	Chromosome	Pseudo10199	1585724	1586858	-1	NA	NA	NA	COG0841	V	Multidrug efflux pump subunit AcrB	AcrB	NA	V	Defense mechanisms		NA	NA
B4_01742	B4_1			OG0000285	Chromosome	NOT	1586861	1588040	-1	acrA, mexA, adeI, smeD, mtrC, cmeA	membrane fusion protein, multidrug efflux system	K03585	COG0845	MV	Multidrug efflux pump subunit AcrA (membrane-fusion protein)	AcrA	NA	M	Cell wall/membrane/envelope biogenesis		NA	NA
B4_01743	B4_1			OG0001038	Chromosome	NOT	1588330	1589920	-1	MARS, metG	methionyl-tRNA synthetase [EC:6.1.1.10]	K01874	COG0143	J	Methionyl-tRNA synthetase	MetG	Aminoacyl-tRNA synthetases	J	Translation, ribosomal structure and biogenesis		NA	NA
B4_01744	B4_1			OG0002403	Chromosome	NOT	1590166	1591390	-1	NA	NA	NA	COG2814	G	Predicted arabinose efflux permease AraJ, MFS family	AraJ	NA	G	Carbohydrate transport and metabolism		NA	NA
B4_01745	B4_1			OG0002505	Chromosome	NOT	1591574	1592066	-1	NA	NA	NA	COG2353	R	Polyisoprenoid-binding periplasmic protein YceI	YceI	NA	R	General function prediction only		NA	NA
B4_01746	B4_1			OG0002981	Chromosome	NOT	1592062	1593277	-1	NA	NA	NA	COG2807	P	Cyanate permease	CynX	NA	P	Inorganic ion transport and metabolism		NA	NA
B4_01747	B4_1			OG0001500	Chromosome	NOT	1593339	1593960	-1	imuA	protein ImuA	K14160	COG4544	S	Uncharacterized conserved protein	NA	NA	S	Function unknown		NA	NA
B4_01748	B4_1			OG0002402	Chromosome	NOT	1594008	1594590	-1	K06985	aspartyl protease family protein	K06985	COG3577	R	Predicted aspartyl protease	NA	NA	R	General function prediction only		NA	NA
B4_01749	B4_1			OG0001499	Chromosome	NOT	1594724	1595252	-1	marC	multiple antibiotic resistance protein	K05595	COG2095	E	Small neutral amino acid transporter SnatA, MarC family	MarC	NA	E	Amino acid transport and metabolism		NA	NA
B4_01750	B4_1			OG0001498	Chromosome	NOT	1595248	1597102	-1	ABCF3	ATP-binding cassette, subfamily F, member 3	K06158	COG0488	R	ATPase components of ABC transporters with duplicated ATPase domains	Uup	NA	R	General function prediction only		NA	NA
B4_01751	B4_1			OG0002797	Chromosome	Pseudo10200	1597211	1598099	1	NA	NA	NA	COG2814	G	Predicted arabinose efflux permease AraJ, MFS family	AraJ	NA	G	Carbohydrate transport and metabolism		NA	NA
B4_01752	B4_1			OG0002797	Chromosome	Pseudo10200	1598085	1598412	1	NA	NA	NA	COG2814	G	Predicted arabinose efflux permease AraJ, MFS family	AraJ	NA	G	Carbohydrate transport and metabolism		NA	NA
B4_01753	B4_1			OG0001789	Chromosome	NOT	1598529	1598952	1	ndk, NME	nucleoside-diphosphate kinase [EC:2.7.4.6]	K00940	COG0105	F	Nucleoside diphosphate kinase	Ndk	Pyrimidine biosynthesis	F	Nucleotide transport and metabolism		NA	NA
B4_01754	B4_1			OG0002401	Chromosome	NOT	1599014	1599458	-1	NA	NA	NA	COG3070	K	Transcriptional regulator of competence genes, TfoX/Sxy family	TfoX	NA	K	Transcription		NA	NA
B4_01755	B4_1			OG0003208	Chromosome	NOT	1599667	1601194	1	NA	NA	NA	COG5607	S	CHAD domain, binds inorganic polyphosphates	CHAD	NA	S	Function unknown		NA	NA
B4_01756	B4_1			OG0003777	Chromosome	NOT	1601190	1601946	1	parA, soj	chromosome partitioning protein	K03496	COG1192	DN	ParA-like ATPase involved in chromosome/plasmid partitioning or cellulose biosynthesis protein BcsQ	ParA	NA	D	Cell cycle control, cell division, chromosome partitioning		NA	NA
B4_01757	B4_1			OG0003387	Chromosome	NOT	1601942	1602410	1	NA	NA	NA	COG2954	R	CYTH domain, found in class IV adenylate cyclase and various triphosphatases	CYTH	NA	R	General function prediction only		NA	NA
B4_01758	B4_1			OG0002612	Chromosome	NOT	1602406	1603720	-1	NA	NA	NA	COG0642	T	Signal transduction histidine kinase	BaeS	NA	T	Signal transduction mechanisms		NA	NA
B4_01759	B4_1			OG0002744	Chromosome	NOT	1603769	1604450	-1	K02483	two-component system, OmpR family, response regulator	K02483	COG0745	TK	DNA-binding response regulator, OmpR family, contains REC and winged-helix (wHTH) domain	OmpR	NA	T	Signal transduction mechanisms		NA	NA
B4_01760	B4_1			OG0002743	Chromosome	NOT	1604631	1606068	-1	degP, htrA	serine protease Do [EC:3.4.21.107]	K04771	COG3975	R	Predicted metalloprotease, contains C-terminal PDZ domain	NA	NA	R	General function prediction only		NA	NA
B4_01761	B4_1			OG0000764	Chromosome	NOT	1606813	1607419	-1	mocA	molybdenum cofactor cytidylyltransferase [EC:2.7.7.76]	K07141	COG2068	H	CTP:molybdopterin cytidylyltransferase MocA	MocA	NA	H	Coenzyme transport and metabolism		NA	NA
B4_01762	B4_1			OG0000229	Chromosome	NOT	1607450	1609868	-1	DMGDH	dimethylglycine dehydrogenase [EC:1.5.8.4]	K00315	COG0404	E	Glycine cleavage system protein T (aminomethyltransferase)	GcvT	Glycine cleavage	E	Amino acid transport and metabolism		NA	NA
B4_01763	B4_1			OG0000763	Chromosome	NOT	1610037	1611345	-1	tlyC	putative hemolysin	K03699	COG4536	P	Mg2+ and Co2+ transporter CorB, contains DUF21, CBS pair, and CorC-HlyC domains	CorB	NA	P	Inorganic ion transport and metabolism		NA	NA
B4_01764	B4_1			OG0000865	Chromosome	NOT	1611408	1612365	-1	xerD	integrase/recombinase XerD	K04763	COG4974	L	Site-specific recombinase XerD	XerD	NA	L	Replication, recombination and repair		NA	NA
B4_01765	B4_1			OG0000626	Chromosome	Pseudo10201	1612367	1612988	-1	NA	NA	NA	NA	NA	NA	NA	NA	NA	NA		NA	NA
B4_01766	B4_1			OG0000626	Chromosome	Pseudo10202	1613041	1613884	-1	NA	NA	NA	NA	NA	NA	NA	NA	NA	NA		NA	NA
B4_01767	B4_1			OG0002400	Chromosome	Pseudo10202	1613884	1614022	-1	NA	NA	NA	NA	NA	NA	NA	NA	NA	NA		NA	NA
B4_01768	B4_1			OG0001037	Chromosome	NOT	1614101	1614689	1	E2.7.1.71, aroK, aroL	shikimate kinase [EC:2.7.1.71]	K00891	COG0703	E	Shikimate kinase	AroK	Aromatic amino acid biosynthesis	E	Amino acid transport and metabolism		NA	NA
B4_01769	B4_1			OG0000762	Chromosome	Pseudo10203;Pseudo10204	1614689	1615352	1	NA	NA	NA	COG0337	E	3-dehydroquinate synthetase	AroB	Aromatic amino acid biosynthesis	E	Amino acid transport and metabolism		NA	NA
B4_01770	B4_1			OG0000762	Chromosome	Pseudo10203;Pseudo10204	1615327	1615801	1	NA	NA	NA	COG0337	E	3-dehydroquinate synthetase	AroB	Aromatic amino acid biosynthesis	E	Amino acid transport and metabolism		NA	NA
B4_01771	B4_1			OG0002690	Chromosome	NOT	1615812	1616811	-1	spoIVFB	stage IV sporulation protein FB [EC:3.4.24.-]	K06402	COG1994	O	Zn-dependent protease (includes sporulation protein SpoIVFB)	SpoIVFB	NA	O	Posttranslational modification, protein turnover, chaperones		NA	NA
B4_01772	B4_1			OG0012931	Chromosome	NOT	1616755	1616881	-1	NA	NA	NA	NA	NA	NA	NA	NA	NA	NA		NA	NA
B4_01773	B4_1			OG0001036	Chromosome	NOT	1616899	1617385	-1	ssb	single-strand DNA-binding protein	K03111	COG0629	L	Single-stranded DNA-binding protein	Ssb	NA	L	Replication, recombination and repair		NA	NA
B4_01774	B4_1			OG0001788	Chromosome	NOT	1617588	1618167	1	NA	NA	NA	COG0741	M	Soluble lytic murein transglycosylase or regulatory protein s ( may contain LysM/invasin domain)	MltE	NA	M	Cell wall/membrane/envelope biogenesis		NA	NA
B4_01775	B4_1			OG0006536	Chromosome	NOT	1618266	1618518	-1	NA	NA	NA	COG1123	O	ABC-type glutathione transport system ATPase component, contains duplicated ATPase domain	GsiA	NA	O	Posttranslational modification, protein turnover, chaperones		NA	NA
B4_01776	B4_1			OG0000761	Chromosome	NOT	1618523	1620353	-1	ABC.PE.A	peptide/nickel transport system ATP-binding protein	K02031	COG1123	O	ABC-type glutathione transport system ATPase component, contains duplicated ATPase domain	GsiA	NA	O	Posttranslational modification, protein turnover, chaperones		NA	NA
B4_01777	B4_1			OG0001787	Chromosome	NOT	1620445	1621909	-1	ABC.PE.P1	peptide/nickel transport system permease protein	K02034	COG1173	EP	ABC-type dipeptide/oligopeptide/nickel transport system, permease component	DppC	NA	E	Amino acid transport and metabolism		NA	NA
B4_01778	B4_1			OG0002257	Chromosome	Pseudo1440	1621920	1622967	-1	ABC.PE.P	peptide/nickel transport system permease protein	K02033	COG0601	EP	ABC-type dipeptide/oligopeptide/nickel transport system, permease component	DppB	NA	E	Amino acid transport and metabolism		NA	NA
B4_01779	B4_1			OG0000206	Chromosome	NOT	1623088	1624729	-1	ABC.PE.S	peptide/nickel transport system substrate-binding protein	K02035	COG0747	E	ABC-type transport system, periplasmic component	DdpA	NA	E	Amino acid transport and metabolism		NA	NA
B4_01780	B4_1			OG0001497	Chromosome	NOT	1625116	1626010	-1	miaA, TRIT1	tRNA dimethylallyltransferase [EC:2.5.1.75]	K00791	COG0324	J	tRNA A37 N6-isopentenylltransferase MiaA	MiaA	tRNA modification	J	Translation, ribosomal structure and biogenesis		NA	NA
B4_01781	B4_1			OG0001232	Chromosome	NOT	1626107	1626860	1	pyrH	uridylate kinase [EC:2.7.4.22]	K09903	COG0528	F	Uridylate kinase	PyrH	Pyrimidine biosynthesis	F	Nucleotide transport and metabolism		NA	NA
B4_01782	B4_1			OG0002399	Chromosome	NOT	1627125	1628352	1	NA	NA	NA	COG0520	E	Selenocysteine lyase/Cysteine desulfurase	CsdA	NA	E	Amino acid transport and metabolism		NA	NA
B4_01783	B4_1			OG0002102	Chromosome	NOT	1628400	1629825	1	phrB	deoxyribodipyrimidine photo-lyase [EC:4.1.99.3]	K01669	COG0415	L	Deoxyribodipyrimidine photolyase	PhrB	NA	L	Replication, recombination and repair		NA	NA
B4_01784	B4_1			OG0000207	Chromosome	NOT	1629894	1631103	1	cfa	cyclopropane-fatty-acyl-phospholipid synthase [EC:2.1.1.79]	K00574	COG2230	I	Cyclopropane fatty-acyl-phospholipid synthase and related methyltransferases	Cfa	NA	I	Lipid transport and metabolism		NA	NA
B4_01785	B4_1			OG0002398	Chromosome	NOT	1631119	1631560	1	NA	NA	NA	NA	NA	NA	NA	NA	NA	NA		NA	NA
B4_01786	B4_1			OG0000575	Chromosome	Pseudo10205	1631590	1631956	1	NA	NA	NA	COG0494	V	8-oxo-dGTP pyrophosphatase MutT and related house-cleaning NTP pyrophosphohydrolases, NUDIX family	MutT	NA	V	Defense mechanisms		NA	NA
B4_01787	B4_1			OG0000575	Chromosome	Pseudo10206	1631997	1632705	1	nudF	ADP-ribose pyrophosphatase [EC:3.6.1.13]	K01515	COG0494	V	8-oxo-dGTP pyrophosphatase MutT and related house-cleaning NTP pyrophosphohydrolases, NUDIX family	MutT	NA	V	Defense mechanisms		NA	NA
B4_01788	B4_1			OG0001496	Chromosome	NOT	1632773	1633808	1	NA	NA	NA	COG0031	E	Cysteine synthase	CysK	Cysteine biosynthesis	E	Amino acid transport and metabolism		NA	NA
B4_01789	B4_1			OG0000574	Chromosome	NOT	1633807	1636243	1	mscK, kefA, aefA	potassium-dependent mechanosensitive channel	K05802	COG3264	M	Small-conductance mechanosensitive channel MscK	MscK	NA	M	Cell wall/membrane/envelope biogenesis		NA	NA
B4_01790	B4_1				Chromosome	NOT	1636399	1636489	1	NA	NA	NA	NA	NA	NA	NA	NA	NA	NA		NA	NA
B4_01791	B4_1			OG0000407	Chromosome	NOT	1636606	1637053	1	NA	NA	NA	COG0456	J	Ribosomal protein S18 acetylase RimI and related acetyltransferases	RimI	NA	J	Translation, ribosomal structure and biogenesis		NA	NA
B4_01792	B4_1			OG0005210	Chromosome	NOT	1637203	1637536	-1	NA	NA	NA	NA	NA	NA	NA	NA	NA	NA		NA	NA
B4_01793	B4_1			OG0001046	Chromosome	NOT	1637823	1638951	1	gspK	glucosamine kinase [EC:2.7.1.8]	K18676	COG2971	G	BadF-type ATPase, related to human N-acetylglucosamine kinase	BadF	NA	G	Carbohydrate transport and metabolism		NA	NA
B4_01794	B4_1			OG0000505	Chromosome	NOT	1638964	1640134	1	nagA, AMDHD2	N-acetylglucosamine-6-phosphate deacetylase [EC:3.5.1.25]	K01443	COG1820	G	N-acetylglucosamine-6-phosphate deacetylase	NagA	NA	G	Carbohydrate transport and metabolism		NA	NA
B4_01795	B4_1			OG0003008	Chromosome	NOT	1640182	1640791	-1	mgdD	methylglutamate dehydrogenase subunit D [EC:1.5.99.5]	K22087	COG4583	E	Sarcosine oxidase gamma subunit	SoxG	NA	E	Amino acid transport and metabolism		NA	NA
B4_01796	B4_1			OG0000139	Chromosome	NOT	1640735	1643681	-1	mgdC	methylglutamate dehydrogenase subunit C [EC:1.5.99.5]	K22086	COG0446	I	NADPH-dependent 2,4-dienoyl-CoA reductase, sulfur reductase, or a related oxidoreductase	FadH2	NA	I	Lipid transport and metabolism		NA	NA
B4_01797	B4_1			OG0000175	Chromosome	NOT	1643677	1643965	-1	mgdB	methylglutamate dehydrogenase subunit B [EC:1.5.99.5]	K22085	COG4311	E	Sarcosine oxidase delta subunit	SoxD	NA	E	Amino acid transport and metabolism		NA	NA
B4_01798	B4_1			OG0000165	Chromosome	NOT	1643977	1645228	-1	mgdA	methylglutamate dehydrogenase subunit A [EC:1.5.99.5]	K22084	COG0665	E	Glycine/D-amino acid oxidase (deaminating)	DadA	NA	E	Amino acid transport and metabolism		NA	NA
B4_01799	B4_1			OG0001885	Chromosome	NOT	1645431	1646301	1	K09967	uncharacterized protein	K09967	COG3665	S	Uncharacterized conserved protein YcgI, DUF1989 family	YcgI	NA	S	Function unknown		NA	NA
B4_01800	B4_1	GT2/51/25 family		OG0003675	Chromosome	NOT	1646391	1647234	1	NA	NA	NA	COG3306	M	Glycosyltransferase involved in LPS biosynthesis, GR25 family	NA	NA	M	Cell wall/membrane/envelope biogenesis		NA	NA
B4_01801	B4_1			OG0002579	Chromosome	NOT	1647379	1647748	1	glbN	hemoglobin	K06886	COG2346	P	Truncated hemoglobin YjbI	YjbI	NA	P	Inorganic ion transport and metabolism		NA	NA
B4_01802	B4_1			OG0000392	Chromosome	NOT	1647744	1648803	1	NA	NA	NA	COG2114	T	Adenylate cyclase, class 3	AcyC	NA	T	Signal transduction mechanisms		NA	NA
B4_01803	B4_1			OG0001786	Chromosome	NOT	1648803	1649418	-1	NA	NA	NA	COG1309	K	DNA-binding protein, AcrR family, includes nucleoid occlusion protein SlmA	AcrR	NA	K	Transcription		NA	NA
B4_01804	B4_1			OG0000760	Chromosome	Pseudo10207;Pseudo10208	1649534	1649891	-1	NA	NA	NA	COG2326	C	Polyphosphate kinase 2, PPK2 family	PPK2	NA	C	Energy production and conversion		NA	NA
B4_01805	B4_1			OG0000760	Chromosome	Pseudo10207;Pseudo10208	1649851	1650403	-1	NA	NA	NA	COG2326	C	Polyphosphate kinase 2, PPK2 family	PPK2	NA	C	Energy production and conversion		NA	NA
B4_01806	B4_1			OG0000130	Chromosome	NOT	1650452	1651409	-1	NA	NA	NA	COG0596	HR	2-succinyl-6-hydroxy-2,4-cyclohexadiene-1-carboxylate synthase MenH and related esterases, alpha/beta hydrolase fold	MenH	Menaquinone biosynthesis	H	Coenzyme transport and metabolism		NA	NA
B4_01807	B4_1			OG0001785	Chromosome	NOT	1651408	1652347	-1	metA	homoserine O-succinyltransferase/O-acetyltransferase [EC:2.3.1.46 2.3.1.31]	K00651	COG1897	E	Homoserine O-succinyltransferase	MetA	Methionine biosynthesis	E	Amino acid transport and metabolism		NA	NA
B4_01808	B4_1			OG0001784	Chromosome	NOT	1652385	1653258	-1	NA	NA	NA	COG0563	F	Adenylate kinase or related kinase	Adk	Pyrimidine biosynthesis	F	Nucleotide transport and metabolism		NA	NA
B4_01809	B4_1			OG0000628	Chromosome	NOT	1653452	1654655	-1	fadL	long-chain fatty acid transport protein	K06076	COG2067	I	Long-chain fatty acid transport protein	FadL	NA	I	Lipid transport and metabolism		NA	NA
B4_01810	B4_1			OG0001783	Chromosome	NOT	1654782	1655688	-1	sam	S-adenosylmethionine uptake transporter	K15270	COG0697	GER	Permease of the drug/metabolite transporter (DMT) superfamily	RhaT	NA	G	Carbohydrate transport and metabolism		NA	NA
B4_01811	B4_1			OG0004623	Chromosome	NOT	1655759	1656461	-1	NA	NA	NA	COG0457	R	Tetratricopeptide (TPR) repeat	TPR	NA	R	General function prediction only		NA	NA
B4_01812	B4_1			OG0001034	Chromosome	NOT	1656549	1658109	-1	guaA, GMPS	GMP synthase (glutamine-hydrolysing) [EC:6.3.5.2]	K01951	COG0519	F	GMP synthase, PP-ATPase domain/subunit	GuaA2	Purine biosynthesis	F	Nucleotide transport and metabolism		NA	NA
B4_01813	B4_1			OG0003405	Chromosome	NOT	1658202	1658481	1	NA	NA	NA	NA	NA	NA	NA	NA	NA	NA		NA	NA
B4_01814	B4_1			OG0003405	Chromosome	NOT	1658480	1658654	1	NA	NA	NA	NA	NA	NA	NA	NA	NA	NA		NA	NA
B4_01815	B4_1			OG0000269	Chromosome	NOT	1658772	1660317	1	mttB	trimethylamine---corrinoid protein Co-methyltransferase [EC:2.1.1.250]	K14083	COG5598	H	Trimethylamine:corrinoid methyltransferase	MttB2	NA	H	Coenzyme transport and metabolism		NA	NA
B4_01816	B4_1			OG0002256	Chromosome	NOT	1660317	1660617	-1	NA	NA	NA	NA	NA	NA	NA	NA	NA	NA		NA	NA
B4_01817	B4_1			OG0001782	Chromosome	NOT	1660857	1661949	1	NA	NA	NA	NA	NA	NA	NA	NA	NA	NA		NA	NA
B4_01818	B4_1			OG0000625	Chromosome	NOT	1661999	1662923	1	oxyR	LysR family transcriptional regulator, hydrogen peroxide-inducible genes activator	K04761	COG0583	K	DNA-binding transcriptional regulator, LysR family	LysR	NA	K	Transcription		NA	NA
B4_01819	B4_1			OG0001781	Chromosome	NOT	1662970	1663519	-1	K24157	K24157	K24157	COG0678	O	Peroxiredoxin	AHP1	NA	O	Posttranslational modification, protein turnover, chaperones		NA	NA
B4_01820	B4_1			OG0001780	Chromosome	NOT	1663781	1664732	1	lipA, LIAS, LIP1, LIP5	lipoyl synthase [EC:2.8.1.8]	K03644	COG0320	H	Lipoate synthase	LipA	Lipoate biosynthesis	H	Coenzyme transport and metabolism		NA	NA
B4_01821	B4_1			OG0002397	Chromosome	NOT	1664728	1665871	1	NA	NA	NA	COG1473	R	Metal-dependent amidase/aminoacylase/carboxypeptidase	AbgB	Lysine biosynthesis	R	General function prediction only		NA	NA
B4_01822	B4_1			OG0004784	Chromosome	NOT	1665877	1666051	-1	NA	NA	NA	NA	NA	NA	NA	NA	NA	NA		NA	NA
B4_01823	B4_1			OG0001033	Chromosome	NOT	1666051	1666594	-1	hprT, hpt, HPRT1	hypoxanthine phosphoribosyltransferase [EC:2.4.2.8]	K00760	COG0634	F	Hypoxanthine-guanine phosphoribosyltransferase	HptA	Purine salvage	F	Nucleotide transport and metabolism		NA	NA
B4_01824	B4_1			OG0002078	Chromosome	NOT	1666630	1667113	1	COQ10	coenzyme Q-binding protein COQ10	K18588	COG2867	J	Ribosome association toxin PasT (RatA) of the RatAB toxin-antitoxin module	PasT	NA	J	Translation, ribosomal structure and biogenesis		NA	NA
B4_01825	B4_1			OG0000237	Chromosome	Pseudo10209	1667150	1668044	1	NA	NA	NA	COG2079	G	2-methylcitrate dehydratase PrpD	PrpD	NA	G	Carbohydrate transport and metabolism		NA	NA
B4_01826	B4_1			OG0000237	Chromosome	Pseudo10209	1668040	1668445	1	NA	NA	NA	COG2079	G	2-methylcitrate dehydratase PrpD	PrpD	NA	G	Carbohydrate transport and metabolism		NA	NA
B4_01827	B4_1			OG0001463	Chromosome	Pseudo10209	1668441	1669479	-1	NA	NA	NA	COG0418	F	Dihydroorotase	PyrC	Pyrimidine biosynthesis	F	Nucleotide transport and metabolism		NA	NA
B4_01828	B4_1			OG0001752	Chromosome	NOT	1669610	1670519	1	NA	NA	NA	COG0714	R	MoxR-like ATPase	MoxR	Cobalamine/B12 biosynthesis	R	General function prediction only		NA	NA
B4_01829	B4_1			OG0006042	Chromosome	NOT	1670523	1671069	1	NA	NA	NA	NA	NA	NA	NA	NA	NA	NA		NA	NA
B4_01830	B4_1			OG0001753	Chromosome	NOT	1671061	1672318	1	K07161	uncharacterized protein	K07161	COG3552	S	Uncharacterized protein CoxE, contains von Willebrand factor type A (vWA) domain	CoxE	NA	S	Function unknown		NA	NA
B4_01831	B4_1			OG0002933	Chromosome	NOT	1672321	1672822	-1	NA	NA	NA	NA	NA	NA	NA	NA	NA	NA		NA	NA
B4_01832	B4_1			OG0006535	Chromosome	NOT	1672910	1673003	-1	NA	NA	NA	NA	NA	NA	NA	NA	NA	NA		NA	NA
B4_01833	B4_1			OG0000678	Chromosome	NOT	1673019	1674018	1	xdhC	xanthine dehydrogenase accessory factor	K07402	COG1975	O	Molybdoenzyme maturation factor PaoD (Mo cofactor insertion), XdhC/CoxF family	XdhC	NA	O	Posttranslational modification, protein turnover, chaperones		NA	NA
B4_01834	B4_1			OG0001464	Chromosome	NOT	1674014	1675016	1	NA	NA	NA	COG0303	H	Molybdopterin Mo-transferase (molybdopterin biosynthesis)	MoeA	Molybdopterin biosynthesis	H	Coenzyme transport and metabolism		NA	NA
B4_01835	B4_1			OG0000131	Chromosome	NOT	1675168	1675654	1	coxS	aerobic carbon-monoxide dehydrogenase small subunit [EC:1.2.5.3]	K03518	COG2080	C	Aldehyde, CO, or xanthine dehydrogenase, Fe-S subunit, CoxS/CutS family	CutS	Non-phosphorylated Entner-Doudoroff pathway	C	Energy production and conversion		NA	NA
B4_01836	B4_1			OG0000415	Chromosome	NOT	1675706	1678067	1	coxL, cutL	aerobic carbon-monoxide dehydrogenase large subunit [EC:1.2.5.3]	K03520	COG1529	C	Aldehyde, CO or xanthine dehydrogenase, Mo-binding subunit	CoxL	Non-phosphorylated Entner-Doudoroff pathway	C	Energy production and conversion		NA	NA
B4_01837	B4_1			OG0000612	Chromosome	NOT	1678165	1678957	1	coxM, cutM	aerobic carbon-monoxide dehydrogenase medium subunit [EC:1.2.5.3]	K03519	COG1319	C	Aldehyde, CO, or xanthine dehydrogenase, FAD-binding subunit	CutB	Non-phosphorylated Entner-Doudoroff pathway	C	Energy production and conversion		NA	NA
B4_01838	B4_1			OG0000073	Chromosome	NOT	1679005	1679290	-1	NA	NA	NA	COG1737	K	DNA-binding transcriptional regulator, MurR/RpiR family, contains HTH and SIS domains	RpiR	NA	K	Transcription		NA	NA
B4_01839	B4_1			OG0000073	Chromosome	NOT	1679250	1679904	-1	NA	NA	NA	COG1737	K	DNA-binding transcriptional regulator, MurR/RpiR family, contains HTH and SIS domains	RpiR	NA	K	Transcription		NA	NA
B4_01840	B4_1			OG0002571	Chromosome	NOT	1679992	1680775	1	kce	3-keto-5-aminohexanoate cleavage enzyme [EC:2.3.1.247]	K18013	COG3246	S	Uncharacterized conserved protein, DUF849 family	NA	NA	S	Function unknown		NA	NA
B4_01841	B4_1			OG0002051	Chromosome	NOT	1680771	1682088	1	NA	NA	NA	COG0161	H	Adenosylmethionine-8-amino-7-oxononanoate aminotransferase	BioA	Biotin biosynthesis	H	Coenzyme transport and metabolism		NA	NA
B4_01842	B4_1			OG0001465	Chromosome	NOT	1682183	1682618	-1	infC, MTIF3	translation initiation factor IF-3	K02520	COG0290	J	Translation initiation factor IF-3	InfC	Translation factors	J	Translation, ribosomal structure and biogenesis		NA	NA
B4_01843	B4_1			OG0000679	Chromosome	NOT	1682891	1683725	-1	NA	NA	NA	COG1018	C	Flavodoxin/ferredoxin--NADP reductase	Fpr	NA	C	Energy production and conversion		NA	NA
B4_01844	B4_1			OG0002244	Chromosome	NOT	1683831	1684239	-1	NA	NA	NA	COG3749	S	Uncharacterized conserved protein, DUF934 family	NA	NA	S	Function unknown		NA	NA
B4_01845	B4_1			OG0001466	Chromosome	NOT	1684258	1684996	-1	NA	NA	NA	COG0175	EH	3'-phosphoadenosine 5'-phosphosulfate sulfotransferase (PAPS reductase)/FAD synthetase or related enzyme	CysD	Cysteine biosynthesis	E	Amino acid transport and metabolism		NA	NA
B4_01846	B4_1			OG0001467	Chromosome	NOT	1684985	1686650	-1	cysI	sulfite reductase (NADPH) hemoprotein beta-component [EC:1.8.1.2]	K00381	COG0155	P	Sulfite reductase, beta subunit (hemoprotein)	CysI	Cysteine biosynthesis	P	Inorganic ion transport and metabolism		NA	NA
B4_01847	B4_1			OG0002052	Chromosome	NOT	1686715	1687030	-1	NA	NA	NA	NA	NA	NA	NA	NA	NA	NA		NA	NA
B4_01848	B4_1			OG0002833	Chromosome	NOT	1687029	1687806	-1	cobA	uroporphyrin-III C-methyltransferase [EC:2.1.1.107]	K02303	COG0007	H	Uroporphyrinogen-III methylase (siroheme synthase)	CysG	Cobalamine/B12 biosynthesis	H	Coenzyme transport and metabolism		NA	NA
B4_01849	B4_1			OG0002053	Chromosome	NOT	1687950	1688430	1	ybaO	Lrp/AsnC family transcriptional regulator	K05800	COG1522	K	DNA-binding transcriptional regulator, Lrp family	Lrp	NA	K	Transcription		NA	NA
B4_01850	B4_1			OG0002387	Chromosome	NOT	1688441	1689647	-1	NA	NA	NA	COG2124	QV	Cytochrome P450	CypX	Biotin biosynthesis	Q	Secondary metabolites biosynthesis, transport and catabolism		NA	NA
B4_01851	B4_1			OG0001754	Chromosome	NOT	1689676	1691410	1	dctB	two-component system, NtrC family, C4-dicarboxylate transport sensor histidine kinase DctB [EC:2.7.13.3]	K10125	COG4191	T	Signal transduction histidine kinase regulating C4-dicarboxylate transport system	NA	NA	T	Signal transduction mechanisms		NA	NA
B4_01852	B4_1			OG0000680	Chromosome	NOT	1691409	1692636	1	NA	NA	NA	COG2204	T	DNA-binding transcriptional response regulator, NtrC family, contains REC, AAA-type ATPase, and a Fis-type DNA-binding domains	AtoC	NA	T	Signal transduction mechanisms		NA	NA
B4_01853	B4_1			OG0000349	Chromosome	NOT	1692797	1693937	1	yiaO	TRAP-type transport system periplasmic protein	K21395	COG1638	G	TRAP-type C4-dicarboxylate transport system, periplasmic component	DctP	NA	G	Carbohydrate transport and metabolism		NA	NA
B4_01854	B4_1			OG0000331	Chromosome	NOT	1694052	1694730	1	yiaM	TRAP-type transport system small permease protein	K21394	COG3090	G	TRAP-type C4-dicarboxylate transport system, small permease component YiaM	DctM	NA	G	Carbohydrate transport and metabolism		NA	NA
B4_01855	B4_1			OG0000317	Chromosome	NOT	1694729	1696106	1	dctM	C4-dicarboxylate transporter, DctM subunit	K11690	COG1593	G	TRAP-type C4-dicarboxylate transport system, large permease component	DctQ	NA	G	Carbohydrate transport and metabolism		NA	NA
B4_01856	B4_1			OG0005072	Chromosome	NOT	1696158	1696932	-1	NA	NA	NA	NA	NA	NA	NA	NA	NA	NA		NA	NA
B4_01857	B4_1			OG0003474	Chromosome	NOT	1697199	1697511	1	sugE	quaternary ammonium compound-resistance protein SugE	K11741	COG2076	V	Multidrug transporter EmrE and related cation transporters	EmrE	NA	V	Defense mechanisms		NA	NA
B4_01858	B4_1			OG0003295	Chromosome	NOT	1697588	1698035	1	FCY1	cytosine/creatinine deaminase [EC:3.5.4.1 3.5.4.21]	K03365	COG0590	J	tRNA(Arg) A34 adenosine deaminase TadA	TadA	Pyrimidine salvagetRNA modification	J	Translation, ribosomal structure and biogenesis		NA	NA
B4_01859	B4_1			OG0000310	Chromosome	NOT	1698056	1698806	-1	NA	NA	NA	COG0149	G	Triosephosphate isomerase	TpiA	Glycolysis	G	Carbohydrate transport and metabolism		NA	NA
B4_01860	B4_1			OG0001468	Chromosome	NOT	1698956	1699322	-1	iscA	iron-sulfur cluster assembly protein	K13628	COG0316	O	Fe-S cluster assembly iron-binding protein IscA	IscA	NA	O	Posttranslational modification, protein turnover, chaperones		NA	NA
B4_01861	B4_1			OG0003519	Chromosome	NOT	1699541	1699883	1	NA	NA	NA	NA	NA	NA	NA	NA	NA	NA		NA	NA
B4_01862	B4_1			OG0001469	Chromosome	NOT	1700123	1700486	-1	NA	NA	NA	COG2151	O	Metal-sulfur cluster biosynthetic enzyme	PaaD	NA	O	Posttranslational modification, protein turnover, chaperones		NA	NA
B4_01863	B4_1			OG0002245	Chromosome	NOT	1700582	1700861	-1	NA	NA	NA	NA	NA	NA	NA	NA	NA	NA		NA	NA
B4_01864	B4_1			OG0002246	Chromosome	NOT	1700860	1701751	-1	NA	NA	NA	COG0330	O	Regulator of protease activity HflC, stomatin/prohibitin superfamily	HflC	NA	O	Posttranslational modification, protein turnover, chaperones		NA	NA
B4_01865	B4_1			OG0000613	Chromosome	NOT	1702029	1703160	1	tgt, QTRT1	queuine tRNA-ribosyltransferase [EC:2.4.2.29]	K00773	COG0343	J	Queuine/archaeosine tRNA-ribosyltransferase	Tgt	tRNA modification	J	Translation, ribosomal structure and biogenesis		NA	NA
B4_01866	B4_1			OG0000681	Chromosome	NOT	1703375	1705784	1	lon	ATP-dependent Lon protease [EC:3.4.21.53]	K01338	COG0466	O	ATP-dependent Lon protease, bacterial type	Lon	NA	O	Posttranslational modification, protein turnover, chaperones		NA	NA
B4_01867	B4_1			OG0003918	Chromosome	Pseudo10210	1705831	1706575	-1	NA	NA	NA	COG0531	E	Serine transporter YbeC, amino acid:H+ symporter family	PotE	NA	E	Amino acid transport and metabolism		NA	NA
B4_01868	B4_1			OG0003918	Chromosome	Pseudo10210	1706538	1707417	-1	NA	NA	NA	COG0531	E	Serine transporter YbeC, amino acid:H+ symporter family	PotE	NA	E	Amino acid transport and metabolism		NA	NA
B4_01869	B4_1				Chromosome	NOT	1707534	1707609	-1	NA	NA	NA	NA	NA	NA	NA	NA	NA	NA		NA	NA
B4_01870	B4_1				Chromosome	NOT	1707830	1707907	1	NA	NA	NA	NA	NA	NA	NA	NA	NA	NA		NA	NA
B4_01871	B4_1				Chromosome	NOT	1707959	1708036	1	NA	NA	NA	NA	NA	NA	NA	NA	NA	NA		NA	NA
B4_01872	B4_1			OG0012932	Chromosome	NOT	1708181	1708442	-1	NA	NA	NA	NA	NA	NA	NA	NA	NA	NA		NA	NA
B4_01873	B4_1			OG0000466	Chromosome	NOT	1708852	1711066	1	uvrA	excinuclease ABC subunit A	K03701	COG0178	L	Excinuclease UvrABC ATPase subunit	UvrA	NA	L	Replication, recombination and repair		NA	NA
B4_01874	B4_1			OG0000467	Chromosome	NOT	1711104	1711977	-1	mmsB, HIBADH	3-hydroxyisobutyrate dehydrogenase [EC:1.1.1.31]	K00020	COG2084	I	3-hydroxyisobutyrate dehydrogenase or related beta-hydroxyacid dehydrogenase	MmsB	NA	I	Lipid transport and metabolism		NA	NA
B4_01875	B4_1			OG0000531	Chromosome	NOT	1711980	1713021	-1	NA	NA	NA	COG1024	I	Enoyl-CoA hydratase/carnithine racemase	CaiD	Fatty acid biosynthesis	I	Lipid transport and metabolism		NA	NA
B4_01876	B4_1			OG0000853	Chromosome	NOT	1713028	1714171	-1	NA	NA	NA	COG1960	I	Acyl-CoA dehydrogenase related to the alkylation response protein AidB	CaiA	Fatty acid biosynthesis	I	Lipid transport and metabolism		NA	NA
B4_01877	B4_1			OG0002388	Chromosome	NOT	1714295	1715411	-1	gshA, ybdK	glutamate---cysteine ligase / carboxylate-amine ligase [EC:6.3.2.2 6.3.-.-]	K06048	COG2170	O	Gamma-glutamyl:cysteine ligase YbdK, ATP-grasp superfamily	YbdK	NA	O	Posttranslational modification, protein turnover, chaperones		NA	NA
B4_01878	B4_1			OG0002499	Chromosome	NOT	1715707	1716391	1	NA	NA	NA	COG4106	C	Trans-aconitate methyltransferase	Tam	NA	C	Energy production and conversion		NA	NA
B4_01879	B4_1			OG0000114	Chromosome	NOT	1716472	1716949	1	NA	NA	NA	COG2335	R	Uncaracterized surface protein containing fasciclin (FAS1) repeats	FAS1	NA	R	General function prediction only		NA	NA
B4_01880	B4_1			OG0000071	Chromosome	NOT	1717003	1717603	-1	NA	NA	NA	COG1376	M	Lipoprotein-anchoring transpeptidase ErfK/SrfK	ErfK	NA	M	Cell wall/membrane/envelope biogenesis		NA	NA
B4_01881	B4_1			OG0001001	Chromosome	NOT	1717827	1719123	-1	mmsA, iolA, ALDH6A1	malonate-semialdehyde dehydrogenase (acetylating) / methylmalonate-semialdehyde dehydrogenase [EC:1.2.1.18 1.2.1.27]	K00140	COG1012	I	Acyl-CoA reductase or other NAD-dependent aldehyde dehydrogenase	AdhE	Proline degradation	I	Lipid transport and metabolism		NA	NA
B4_01882	B4_1			OG0000854	Chromosome	NOT	1719428	1720331	1	NA	NA	NA	COG0583	K	DNA-binding transcriptional regulator, LysR family	LysR	NA	K	Transcription		NA	NA
B4_01883	B4_1			OG0000053	Chromosome	NOT	1720393	1720618	1	NA	NA	NA	COG2905	T	Signal-transduction protein containing cAMP-binding, CBS, and nucleotidyltransferase domains	NA	NA	T	Signal transduction mechanisms		NA	NA
B4_01884	B4_1			OG0000053	Chromosome	NOT	1720563	1720845	1	NA	NA	NA	COG2905	T	Signal-transduction protein containing cAMP-binding, CBS, and nucleotidyltransferase domains	NA	NA	T	Signal transduction mechanisms		NA	NA
B4_01885	B4_1			OG0001002	Chromosome	NOT	1720930	1721422	1	E2.7.7.3A, coaD, kdtB	pantetheine-phosphate adenylyltransferase [EC:2.7.7.3]	K00954	COG0669	H	Phosphopantetheine adenylyltransferase	CoaD	Pantothenate/CoA biosynthesis	H	Coenzyme transport and metabolism		NA	NA
B4_01886	B4_1			OG0000064	Chromosome	NOT	1721413	1722418	-1	NA	NA	NA	COG0057	G	Glyceraldehyde-3-phosphate dehydrogenase/erythrose-4-phosphate dehydrogenase	GapA	Glycolysis	G	Carbohydrate transport and metabolism		NA	NA
B4_01887	B4_1			OG0002834	Chromosome	NOT	1722511	1722655	-1	NA	NA	NA	NA	NA	NA	NA	NA	NA	NA		NA	NA
B4_01888	B4_1			OG0000064	Chromosome	NOT	1722726	1723728	-1	NA	NA	NA	COG0057	G	Glyceraldehyde-3-phosphate dehydrogenase/erythrose-4-phosphate dehydrogenase	GapA	Glycolysis	G	Carbohydrate transport and metabolism		NA	NA
B4_01889	B4_1			OG0000682	Chromosome	NOT	1723908	1724880	1	K09781	uncharacterized protein	K09781	COG2354	L	Membrane protein MutK/YedI, may be involved in DNA repair	MutK	NA	L	Replication, recombination and repair		NA	NA
B4_01890	B4_1			OG0004535	Chromosome	NOT	1724969	1725770	1	NA	NA	NA	COG1946	I	Acyl-CoA thioesterase	TesB	NA	I	Lipid transport and metabolism		NA	NA
B4_01891	B4_1			OG0000253	Chromosome	Pseudo10211	1725823	1726777	-1	E2.2.1.1, tktA, tktB	transketolase [EC:2.2.1.1]	K00615	COG0021	G	Transketolase	TktA	Pentose phosphate pathway	G	Carbohydrate transport and metabolism		NA	NA
B4_01892	B4_1			OG0000253	Chromosome	Pseudo10212	1726806	1727844	-1	E2.2.1.1, tktA, tktB	transketolase [EC:2.2.1.1]	K00615	COG0021	G	Transketolase	TktA	Pentose phosphate pathway	G	Carbohydrate transport and metabolism		NA	NA
B4_01893	B4_1			OG0002247	Chromosome	NOT	1728079	1728937	1	NA	NA	NA	NA	NA	NA	NA	NA	NA	NA		NA	NA
B4_01894	B4_1			OG0001755	Chromosome	NOT	1728936	1729332	1	zapA	cell division protein ZapA	K09888	COG3027	D	Cell division protein ZapA, inhibits GTPase activity of FtsZ	ZapA	NA	D	Cell cycle control, cell division, chromosome partitioning		NA	NA
B4_01895	B4_1			OG0002999	Chromosome	NOT	1729328	1729676	1	NA	NA	NA	COG3895	M	Membrane-bound inhibitor of C-type lysozyme	MliC	NA	M	Cell wall/membrane/envelope biogenesis		NA	NA
B4_01896	B4_1			OG0001756	Chromosome	NOT	1729683	1730046	-1	grxD, GLRX5	monothiol glutaredoxin	K07390	COG0278	O	Glutaredoxin-related protein	GrxD	NA	O	Posttranslational modification, protein turnover, chaperones		NA	NA
B4_01897	B4_1			OG0005135	Chromosome	NOT	1730042	1730294	-1	NA	NA	NA	NA	NA	NA	NA	NA	NA	NA		NA	NA
B4_01898	B4_1			OG0001757	Chromosome	NOT	1730295	1730532	-1	NA	NA	NA	COG5007	T	Acid stress protein IbaG/YrbA, BolA-like family	IbaG	NA	T	Signal transduction mechanisms		NA	NA
B4_01899	B4_1			OG0000746	Chromosome	NOT	1730678	1732838	-1	purL	phosphoribosylformylglycinamidine synthase subunit PurL [EC:6.3.5.3]	K23269	COG0046	F	Phosphoribosylformylglycinamidine (FGAM) synthase, synthetase domain	PurL1	Purine biosynthesis	F	Nucleotide transport and metabolism		NA	NA
B4_01900	B4_1			OG0000747	Chromosome	NOT	1733026	1735288	-1	ybiO	moderate conductance mechanosensitive channel	K22044	COG0668	M	Small-conductance mechanosensitive channel	MscS	NA	M	Cell wall/membrane/envelope biogenesis		NA	NA
B4_01901	B4_1			OG0000614	Chromosome	Pseudo10213	1735565	1736192	-1	NA	NA	NA	COG0583	K	DNA-binding transcriptional regulator, LysR family	LysR	NA	K	Transcription		NA	NA
B4_01902	B4_1			OG0000614	Chromosome	Pseudo10213	1736188	1736473	-1	NA	NA	NA	COG0583	K	DNA-binding transcriptional regulator, LysR family	LysR	NA	K	Transcription		NA	NA
B4_01903	B4_1			OG0000095	Chromosome	NOT	1736643	1740063	1	E1.2.7.8	indolepyruvate ferredoxin oxidoreductase [EC:1.2.7.8]	K04090	COG4231	C	TPP-dependent indolepyruvate ferredoxin oxidoreductase, alpha subunit	IorA	NA	C	Energy production and conversion		NA	NA
B4_01904	B4_1			OG0001203	Chromosome	NOT	1740141	1741020	1	NA	NA	NA	COG3176	R	Putative hemolysin	NA	NA	R	General function prediction only		NA	NA
B4_01905	B4_1			OG0001003	Chromosome	NOT	1741028	1741838	1	murI	glutamate racemase [EC:5.1.1.3]	K01776	COG0796	M	Glutamate racemase	MurI	Mureine biosynthesis	M	Cell wall/membrane/envelope biogenesis		NA	NA
B4_01906	B4_1			OG0000468	Chromosome	NOT	1741934	1742963	1	argC	N-acetyl-gamma-glutamyl-phosphate reductase [EC:1.2.1.38]	K00145	COG0002	E	N-acetyl-gamma-glutamylphosphate reductase	ArgC	Arginine biosynthesis	E	Amino acid transport and metabolism		NA	NA
B4_01907	B4_1			OG0001204	Chromosome	NOT	1742970	1743417	1	ccmE	cytochrome c-type biogenesis protein CcmE	K02197	COG2332	CO	Cytochrome c biogenesis protein CcmE	CcmE	NA	C	Energy production and conversion		NA	NA
B4_01908	B4_1			OG0000332	Chromosome	NOT	1743533	1744205	1	NA	NA	NA	COG3926	R	Lysozyme family protein	ZliS	NA	R	General function prediction only		NA	NA
B4_01909	B4_1			OG0000362	Chromosome	NOT	1744155	1744713	1	NA	NA	NA	NA	NA	NA	NA	NA	NA	NA		NA	NA
B4_01910	B4_1			OG0000855	Chromosome	NOT	1744788	1746753	1	ccmF	cytochrome c-type biogenesis protein CcmF	K02198	COG1138	CO	Cytochrome c biogenesis protein CcmF	CcmF	NA	C	Energy production and conversion		NA	NA
B4_01911	B4_1			OG0001004	Chromosome	NOT	1746749	1747205	1	ccmH	cytochrome c-type biogenesis protein CcmH	K02200	COG3088	CO	Cytochrome c-type biogenesis protein CcmH/NrfF	NrfF	NA	C	Energy production and conversion		NA	NA
B4_01912	B4_1			OG0001005	Chromosome	NOT	1747277	1748054	1	paaG	2-(1,2-epoxy-1,2-dihydrophenyl)acetyl-CoA isomerase [EC:5.3.3.18]	K15866	COG1024	I	Enoyl-CoA hydratase/carnithine racemase	CaiD	Fatty acid biosynthesis	I	Lipid transport and metabolism		NA	NA
B4_01913	B4_1			OG0001758	Chromosome	NOT	1748060	1749074	-1	NA	NA	NA	COG0646	E	Methionine synthase I (cobalamin-dependent), methyltransferase domain	MetH1	Methionine biosynthesis	E	Amino acid transport and metabolism		NA	NA
B4_01914	B4_1			OG0001006	Chromosome	NOT	1749195	1749513	-1	NA	NA	NA	COG5467	S	Uncharacterized conserved protein, DUF1476 domain	NA	NA	S	Function unknown		NA	NA
B4_01915	B4_1			OG0001470	Chromosome	NOT	1749700	1750456	1	purC	phosphoribosylaminoimidazole-succinocarboxamide synthase [EC:6.3.2.6]	K01923	COG0152	F	Phosphoribosylaminoimidazole-succinocarboxamide synthase	PurC	Purine biosynthesis	F	Nucleotide transport and metabolism		NA	NA
B4_01916	B4_1			OG0004536	Chromosome	NOT	1750598	1751267	1	marC	multiple antibiotic resistance protein	K05595	COG2095	E	Small neutral amino acid transporter SnatA, MarC family	MarC	NA	E	Amino acid transport and metabolism		NA	NA
B4_01917	B4_1			OG0001759	Chromosome	NOT	1751365	1751596	1	purS	phosphoribosylformylglycinamidine synthase subunit PurS [EC:6.3.5.3]	K23264	COG1828	F	Phosphoribosylformylglycinamidine (FGAM) synthase, PurS subunit	PurS	Purine biosynthesis	F	Nucleotide transport and metabolism		NA	NA
B4_01918	B4_1			OG0001471	Chromosome	NOT	1751630	1752299	1	purQ	phosphoribosylformylglycinamidine synthase subunit PurQ / glutaminase [EC:6.3.5.3 3.5.1.2]	K23265	COG0047	F	Phosphoribosylformylglycinamidine (FGAM) synthase, glutamine amidotransferase domain	PurL2	Purine biosynthesis	F	Nucleotide transport and metabolism		NA	NA
B4_01919	B4_1			OG0001007	Chromosome	NOT	1752335	1754114	1	dctB	two-component system, NtrC family, C4-dicarboxylate transport sensor histidine kinase DctB [EC:2.7.13.3]	K10125	COG4191	T	Signal transduction histidine kinase regulating C4-dicarboxylate transport system	NA	NA	T	Signal transduction mechanisms		NA	NA
B4_01920	B4_1			OG0002054	Chromosome	NOT	1754126	1755461	1	NA	NA	NA	COG2204	T	DNA-binding transcriptional response regulator, NtrC family, contains REC, AAA-type ATPase, and a Fis-type DNA-binding domains	AtoC	NA	T	Signal transduction mechanisms		NA	NA
B4_01921	B4_1			OG0008555	Chromosome	Pseudo10214	1755979	1756342	1	NA	NA	NA	COG1530	J	Ribonuclease G or E	CafA	NA	J	Translation, ribosomal structure and biogenesis		NA	NA
B4_01922	B4_1			OG0001472	Chromosome	Pseudo10214	1756338	1758669	1	rne	ribonuclease E [EC:3.1.26.12]	K08300	COG1530	J	Ribonuclease G or E	CafA	NA	J	Translation, ribosomal structure and biogenesis		NA	NA
B4_01923	B4_1			OG0006041	Chromosome	NOT	1758834	1759083	1	NA	NA	NA	NA	NA	NA	NA	NA	NA	NA		NA	NA
B4_01924	B4_1			OG0001760	Chromosome	NOT	1759144	1759405	-1	tusA, sirA	tRNA 2-thiouridine synthesizing protein A [EC:2.8.1.-]	K04085	COG0425	JHO	Sulfur carrier protein TusA (tRNA thiolation, molybdenum cofactor biosynthesis)	TusA	NA	J	Translation, ribosomal structure and biogenesis		NA	NA
B4_01925	B4_1	Toxin-antitoxin		OG0002055	Chromosome	NOT	1759483	1760236	1	ccdA	cytochrome c-type biogenesis protein	K06196	COG0785	CO	Cytochrome c biogenesis protein CcdA	CcdA	NA	C	Energy production and conversion		NA	NA
B4_01926	B4_1			OG0001205	Chromosome	NOT	1760299	1761514	1	NA	NA	NA	NA	NA	NA	NA	NA	NA	NA		NA	NA
B4_01927	B4_1			OG0002056	Chromosome	Pseudo10215	1761510	1762560	1	NA	NA	NA	COG2124	QV	Cytochrome P450	CypX	Biotin biosynthesis	Q	Secondary metabolites biosynthesis, transport and catabolism		NA	NA
B4_01928	B4_1				Chromosome	Pseudo10215	1762556	1762859	1	NA	NA	NA	COG2124	QV	Cytochrome P450	CypX	Biotin biosynthesis	Q	Secondary metabolites biosynthesis, transport and catabolism		NA	NA
B4_01929	B4_1			OG0002389	Chromosome	NOT	1762932	1763814	1	ALDO	fructose-bisphosphate aldolase, class I [EC:4.1.2.13]	K01623	COG3588	G	Fructose-bisphosphate aldolase class 1	Fba1	Glycolysis	G	Carbohydrate transport and metabolism		NA	NA
B4_01930	B4_1			OG0001008	Chromosome	NOT	1763852	1764443	-1	tag	DNA-3-methyladenine glycosylase I [EC:3.2.2.20]	K01246	COG2818	L	3-methyladenine DNA glycosylase Tag	Tag	NA	L	Replication, recombination and repair		NA	NA
B4_01931	B4_1			OG0002057	Chromosome	NOT	1764501	1764723	-1	NA	NA	NA	COG4321	R	Predicted DNA-binding protein, contains ribbon-helix-helix (RHH) domain	NA	NA	R	General function prediction only		NA	NA
B4_01932	B4_1			OG0002248	Chromosome	NOT	1764719	1764896	-1	NA	NA	NA	NA	NA	NA	NA	NA	NA	NA		NA	NA
B4_01933	B4_1			OG0006534	Chromosome	Pseudo10216	1764947	1765283	-1	NA	NA	NA	NA	NA	NA	NA	NA	NA	NA		NA	NA
B4_01934	B4_1			OG0001206	Chromosome	Pseudo10216	1765279	1766677	-1	E4.2.1.2B, fumC, FH	fumarate hydratase, class II [EC:4.2.1.2]	K01679	COG0114	C	Fumarate hydratase class II	FumC	TCA cycle	C	Energy production and conversion		NA	NA
B4_01935	B4_1			OG0002390	Chromosome	NOT	1766883	1767447	1	NA	NA	NA	NA	NA	NA	NA	NA	NA	NA		NA	NA
B4_01936	B4_1			OG0001761	Chromosome	NOT	1767457	1767916	-1	K09985	uncharacterized protein	K09985	COG3814	O	SspB-like protein, predicted to bind SsrA peptide	SspB2	NA	O	Posttranslational modification, protein turnover, chaperones		NA	NA
B4_01937	B4_1			OG0000566	Chromosome	NOT	1767991	1769245	-1	chrA	chromate transporter	K07240	COG2059	P	Chromate transport protein ChrA	ChrA	NA	P	Inorganic ion transport and metabolism		NA	NA
B4_01938	B4_1			OG0002923	Chromosome	NOT	1769241	1770057	-1	NA	NA	NA	COG4275	P	Chromate resistance protein ChrB1	ChrB1	NA	P	Inorganic ion transport and metabolism		NA	NA
B4_01939	B4_1			OG0002391	Chromosome	NOT	1770185	1770500	-1	NA	NA	NA	COG3631	R	Ketosteroid isomerase-related protein	YesE	NA	R	General function prediction only		NA	NA
B4_01940	B4_1				Chromosome	NOT	1770508	1770616	-1	NA	NA	NA	NA	NA	NA	NA	NA	NA	NA		NA	NA
B4_01941	B4_1				Chromosome	NOT	1770703	1771033	-1	NA	NA	NA	NA	NA	NA	NA	NA	NA	NA		NA	NA
B4_01942	B4_1			OG0002882	Chromosome	NOT	1771092	1771455	-1	NA	NA	NA	NA	NA	NA	NA	NA	NA	NA		NA	NA
B4_01943	B4_1			OG0003414	Chromosome	NOT	1771473	1772124	-1	tenA	thiaminase (transcriptional activator TenA) [EC:3.5.99.2]	K03707	COG0819	H	Aminopyrimidine aminohydrolase TenA (thiamine salvage pathway)	TenA	NA	H	Coenzyme transport and metabolism		NA	NA
B4_01944	B4_1			OG0002883	Chromosome	NOT	1772183	1772837	-1	NA	NA	NA	NA	NA	NA	NA	NA	NA	NA		NA	NA
B4_01945	B4_1			OG0002500	Chromosome	NOT	1772850	1774251	-1	SELENBP1	methanethiol oxidase [EC:1.8.3.4]	K17285	COG5276	S	Uncharacterized secreted protein, contains LVIVD repeats, choice-of-anchor domain	NA	NA	S	Function unknown	MTO	NA	NA
B4_01946	B4_1			OG0002392	Chromosome	NOT	1774379	1775111	-1	pdhR	GntR family transcriptional regulator, transcriptional repressor for pyruvate dehydrogenase complex	K05799	COG2186	K	DNA-binding transcriptional regulator, FadR family	FadR	NA	K	Transcription		NA	NA
B4_01947	B4_1			OG0002501	Chromosome	NOT	1775198	1775990	1	NA	NA	NA	COG5486	S	Predicted metal-binding membrane protein	NA	NA	S	Function unknown		NA	NA
B4_01948	B4_1			OG0002393	Chromosome	NOT	1775994	1776699	1	NA	NA	NA	COG5588	S	Uncharacterized conserved protein, DUF1326 domain	NA	NA	S	Function unknown		NA	NA
B4_01949	B4_1			OG0002394	Chromosome	NOT	1776698	1777223	1	NA	NA	NA	COG2318	Q	Bacillithiol/mycothiol S-transferase BstA/DinB, DinB/YfiT family (unrelated to E. coli DinB)	DinB	NA	Q	Secondary metabolites biosynthesis, transport and catabolism		NA	NA
B4_01950	B4_1	DMSP degradation		OG0000281	Chromosome	NOT	1777223	1778327	1	dmdA	dimethylsulfoniopropionate demethylase [EC:2.1.1.269]	K17486	COG0404	E	Glycine cleavage system protein T (aminomethyltransferase)	GcvT	Glycine cleavage	E	Amino acid transport and metabolism	DmdA	NA	NA
B4_01951	B4_1			OG0000615	Chromosome	NOT	1778411	1779407	1	acuI	acrylyl-CoA reductase (NADPH) [EC:1.3.1.-]	K19745	COG0604	CR	NADPH:quinone reductase or related Zn-dependent oxidoreductase	Qor	NA	C	Energy production and conversion		NA	NA
B4_01952	B4_1			OG0001207	Chromosome	NOT	1779595	1780159	1	frr, MRRF, RRF	ribosome recycling factor	K02838	COG0233	J	Ribosome recycling factor	Frr	NA	J	Translation, ribosomal structure and biogenesis		NA	NA
B4_01953	B4_1			OG0001208	Chromosome	NOT	1780168	1780900	1	uppS	undecaprenyl diphosphate synthase [EC:2.5.1.31]	K00806	COG0020	I	Undecaprenyl pyrophosphate synthase	UppS	NA	I	Lipid transport and metabolism		NA	NA
B4_01954	B4_1			OG0002572	Chromosome	NOT	1780896	1781679	1	E2.7.7.41, CDS1, CDS2, cdsA	phosphatidate cytidylyltransferase [EC:2.7.7.41]	K00981	COG0575	I	CDP-diglyceride synthetase	CdsA	Phospholipid biosynthesis	I	Lipid transport and metabolism		NA	NA
B4_01955	B4_1			OG0000748	Chromosome	NOT	1781678	1782851	1	dxr	1-deoxy-D-xylulose-5-phosphate reductoisomerase [EC:1.1.1.267]	K00099	COG0743	I	1-deoxy-D-xylulose 5-phosphate reductoisomerase	Dxr	Isoprenoid biosynthesis	I	Lipid transport and metabolism		NA	NA
B4_01956	B4_1			OG0000396	Chromosome	NOT	1782855	1784208	1	rseP	regulator of sigma E protease [EC:3.4.24.-]	K11749	COG0750	OK	Membrane-associated protease RseP, regulator of RpoE activity	RseP	NA	O	Posttranslational modification, protein turnover, chaperones		NA	NA
B4_01957	B4_1			OG0002794	Chromosome	NOT	1784290	1784419	1	NA	NA	NA	NA	NA	NA	NA	NA	NA	NA		NA	NA
B4_01958	B4_1			OG0000567	Chromosome	Pseudo10217;Pseudo10218	1784546	1785380	1	NA	NA	NA	COG4775	M	Outer membrane protein assembly factor BamA	BamA	NA	M	Cell wall/membrane/envelope biogenesis		NA	NA
B4_01959	B4_1			OG0000567	Chromosome	Pseudo10217;Pseudo10218;Pseudo10219	1785379	1785940	1	NA	NA	NA	COG4775	M	Outer membrane protein assembly factor BamA	BamA	NA	M	Cell wall/membrane/envelope biogenesis		NA	NA
B4_01960	B4_1			OG0000567	Chromosome	Pseudo10218;Pseudo10219	1785936	1786905	1	NA	NA	NA	COG4775	M	Outer membrane protein assembly factor BamA	BamA	NA	M	Cell wall/membrane/envelope biogenesis		NA	NA
B4_01961	B4_1			OG0001209	Chromosome	NOT	1786911	1787496	1	hlpA, ompH	outer membrane protein	K06142	COG2825	MO	Periplasmic chaperone for outer membrane proteins, Skp family	HlpA	NA	M	Cell wall/membrane/envelope biogenesis		NA	NA
B4_01962	B4_1			OG0000856	Chromosome	NOT	1787569	1788043	1	fabZ	3-hydroxyacyl-[acyl-carrier-protein] dehydratase [EC:4.2.1.59]	K02372	COG0764	I	3-hydroxymyristoyl/3-hydroxydecanoyl-(acyl carrier protein) dehydratase	FabA	Fatty acid biosynthesis	I	Lipid transport and metabolism		NA	NA
B4_01963	B4_1			OG0001009	Chromosome	NOT	1788039	1788828	1	lpxA	UDP-N-acetylglucosamine acyltransferase [EC:2.3.1.129]	K00677	COG1043	M	Acyl-[acyl carrier protein]--UDP-N-acetylglucosamine O-acyltransferase	LpxA	Lipid A biosynthesis	M	Cell wall/membrane/envelope biogenesis		NA	NA
B4_01964	B4_1			OG0001210	Chromosome	NOT	1788832	1789627	1	K09949	uncharacterized protein	K09949	COG3494	S	Uncharacterized conserved protein, DUF1009 family	NA	NA	S	Function unknown		NA	NA
B4_01965	B4_1			OG0000683	Chromosome	NOT	1789626	1790784	1	lpxB	lipid-A-disaccharide synthase [EC:2.4.1.182]	K00748	COG0763	M	Lipid A disaccharide synthetase	LpxB	Lipid A biosynthesis	M	Cell wall/membrane/envelope biogenesis		NA	NA
B4_01966	B4_1			OG0002573	Chromosome	NOT	1790783	1791365	1	NA	NA	NA	COG4300	P	Cadmium resistance protein CadD, predicted permease	CadD	NA	P	Inorganic ion transport and metabolism		NA	NA
B4_01967	B4_1			OG0001010	Chromosome	NOT	1791459	1792506	-1	NA	NA	NA	COG0482	J	tRNA U34 2-thiouridine synthase MnmA/TrmU, contains the PP-loop ATPase domain	MnmA	tRNA modification	J	Translation, ribosomal structure and biogenesis		NA	NA
[truncated: 3,866 more rows]

## Sheet: Dataset S3_binaryPGLMM 
Dataset S3. Binary PGLMM‑based enrichment analysis of KEGG Orthologs (KOs) in Ruegeria MC10 relative to MCs
KEGG ID	MC10 presence	nonMC10 presence	KEGG gene	KEGG description	Estimate	P_value
K12213	15/15	0/20	icmK, traN, dotH	intracellular multiplication protein IcmK		0
K05841	15/15	0/20	E2.4.1.173	sterol 3beta-glucosyltransferase [EC:2.4.1.173]		0
K06905	15/15	0/20	K06905	uncharacterized protein		0
K06906	15/15	0/20	K06906	uncharacterized protein		0
K00371	15/15	0/20	narH, narY, nxrB	nitrate reductase / nitrite oxidoreductase, beta subunit [EC:1.7.5.1 1.7.99.-]		0
K01559	15/15	0/20	K01559	K01559		0
K23245	15/15	0/20	apnO	D-apionate oxidoisomerase [EC:1.1.1.-]		0
K07726	15/15	0/20	K07726	putative transcriptional regulator		0
K07062	15/15	0/20	fitB	toxin FitB [EC:3.1.-.-]		0
K19165	15/15	0/20	phd	antitoxin Phd		0
K07341	15/15	0/20	doc	death on curing protein		0
K06907	15/15	0/20	K06907	uncharacterized protein		0
K16089	15/15	0/20	TC.FEV.OM2, cirA, cfrA, hmuR	outer membrane receptor for ferrienterochelin and colicins		0
K08225	15/15	0/20	entS	MFS transporter, ENTS family, enterobactin (siderophore) exporter		0
K00216	15/15	0/20	entA	2,3-dihydro-2,3-dihydroxybenzoate dehydrogenase [EC:1.3.1.28]		0
K02361	15/15	0/20	entC	isochorismate synthase [EC:5.4.4.2]		0
K02575	15/15	0/20	NRT, narK, nrtP, nasA	MFS transporter, NNP family, nitrate/nitrite transporter		0
K00370	15/15	0/20	narG, narZ, nxrA	nitrate reductase / nitrite oxidoreductase, alpha subunit [EC:1.7.5.1 1.7.99.-]		0
K00373	15/15	0/20	narJ, narW	nitrate reductase molybdenum cofactor assembly chaperone NarJ/NarW		0
K00374	15/15	0/20	narI, narV	nitrate reductase gamma subunit [EC:1.7.5.1 1.7.99.-]		0
K19997	15/15	0/20	gnu	GlcNAc-P-P-Und epimerase [EC:5.1.3.26]		0
K05375	15/15	0/20	mbtH, nocI	MbtH protein		0
K00166	15/15	0/20	BCKDHA, bkdA1	2-oxoisovalerate dehydrogenase E1 component alpha subunit [EC:1.2.4.4]		0
K09699	15/15	0/20	DBT, bkdB	2-oxoisovalerate dehydrogenase E2 component (dihydrolipoyl transacylase) [EC:2.3.1.168]		0
K06908	15/15	0/20	K06908	uncharacterized protein		0
K18843	15/15	0/20	hicB	antitoxin HicB		0
K01858	15/15	0/20	INO1, ISYNA1	myo-inositol-1-phosphate synthase [EC:5.5.1.4]		0
K23239	15/15	0/20	frmR	FrmR/RcnR family transcriptional regulator, repressor of frmRAB operon		0
K07729	15/15	0/20	K07729	putative transcriptional regulator		0
K09165	15/15	0/20	K09165	dodecin		0
K09803	15/15	0/20	K09803	uncharacterized protein		0
K00424	15/15	0/20	cydX	cytochrome bd-I ubiquinol oxidase subunit X [EC:7.1.1.7]		0
K06903	15/15	0/20	K06903	uncharacterized protein		0
K23240	15/15	0/20	rcnR	FrmR/RcnR family transcriptional regulator, repressor of rcnA expression		0
K26273	14/15	2026-01-20	SBNO, SNO, FGT1	protein strawberry notch	5.5835	0.000128
K00526	14/15	2026-01-20	E1.17.4.1B, nrdB, nrdF	ribonucleoside-diphosphate reductase beta chain [EC:1.17.4.1]	5.5835	0.000128
K03647	14/15	2026-01-20	nrdI	protein involved in ribonucleotide reduction	5.5835	0.000128
K11725	14/15	2026-02-20	LHPP	phospholysine phosphohistidine inorganic pyrophosphate phosphatase [EC:3.6.1.1 3.1.3.-]	4.83628	0.00015
K06191	13/15	2026-01-20	nrdH	glutaredoxin-like protein NrdH	4.81624	0.000161
K09144	15/15	2026-03-20	K09144	uncharacterized protein	6.92874	0.001708
K01141	15/15	2026-03-20	sbcB, exoI	exodeoxyribonuclease I [EC:3.1.11.1]	6.92874	0.001708
K24003	14/15	2026-04-20	K24003	stachydrine N-demethylase [EC:1.14.13.247]	4.11603	0.002232
K01154	15/15	2026-04-20	hsdS	type I restriction enzyme, S subunit [EC:3.1.21.3]	6.69266	0.003402
K03427	15/15	2026-04-20	hsdM	type I restriction enzyme M protein [EC:2.1.1.72]	6.69266	0.003402
K01153	15/15	2026-04-20	hsdR	type I restriction enzyme, R subunit [EC:3.1.21.3]	6.69266	0.003402
K00986	15/15	2026-04-20	ltrA	RNA-directed DNA polymerase [EC:2.7.7.49]	6.69885	0.003447
K07482	15/15	2026-03-20	K07482	transposase, IS30 family	7.1899	0.00354
K02567	0/15	17/20	napA	nitrate reductase (cytochrome) [EC:1.9.6.1]	-7.1398	0.003641
K02568	0/15	17/20	napB	nitrate reductase (cytochrome), electron transfer subunit	-7.1398	0.003641
K02569	0/15	17/20	napC	cytochrome c-type protein NapC	-7.1398	0.003641
K02570	0/15	17/20	napD	periplasmic nitrate reductase NapD	-7.1398	0.003641
K02574	0/15	17/20	napH	ferredoxin-type protein NapH	-7.1398	0.003641
K02573	0/15	17/20	napG	ferredoxin-type protein NapG	-7.1398	0.003641
K07448	15/15	2026-05-20	mrr	restriction system protein	6.29275	0.003899
K18334	15/15	2026-05-20	fucD	L-fuconate dehydratase [EC:4.2.1.68]	6.40486	0.004848
K15773	14/15	2026-02-20	hipB	HTH-type transcriptional regulator / antitoxin HipB	5.21046	0.005083
K06400	0/15	14/20	spoIVCA	site-specific DNA recombinase	-6.13547	0.006003
K07746	15/15	2026-06-20	parD1_3_4	antitoxin ParD1/3/4	6.12105	0.006043
K03196	14/15	2026-04-20	virB11, lvhB11	type IV secretion system protein VirB11 [EC:7.4.2.8]	4.42948	0.007725
K19164	15/15	2026-06-20	ccdA	antitoxin CcdA	6.38576	0.008109
K19163	15/15	2026-06-20	ccdB	toxin CcdB	6.38576	0.008109
K01053	15/15	2026-06-20	E3.1.1.17, gnl, RGN	gluconolactonase [EC:3.1.1.17]	6.25549	0.00817
K21936	13/15	0/20	chuW	anaerobilin synthase [EC:2.1.1.342]	8.07149	0.009508
K25649	0/15	14/20	mgh	mannosylglycerate hydrolase [EC:3.2.1.170]	-6.52273	0.009706
K02362	15/15	2026-06-20	entD	enterobactin synthetase component D [EC:6.3.2.14 2.7.8.-]	6.58943	0.010191
K13283	14/15	2026-07-20	fieF	ferrous-iron efflux pump FieF	3.44714	0.010268
K07274	15/15	2026-05-20	mipA, ompV	MipA family protein	5.91245	0.010369
K03808	14/15	2026-04-20	pqiA	paraquat-inducible protein A	4.28975	0.010564
K18702	2026-12-15	2026-03-20	uctC	CoA:oxalate CoA-transferase [EC:2.8.3.19]	3.26693	0.010682
K00612	15/15	2026-05-20	E2.1.3.-	carbamoyltransferase [EC:2.1.3.-]	5.8648	0.011633
K24004	2026-12-15	2026-04-20	K24004	2-phenylacetyl-CoA epoxidase subunit PaaE	2.89304	0.012183
K24004	2026-12-15	2026-04-20	K24004	K24004	2.89304	0.012183
K02612	0/15	17/20	paaD	ring-1,2-phenylacetyl-CoA epoxidase subunit PaaD	-6.11361	0.01385
K02618	0/15	17/20	paaZ	oxepin-CoA hydrolase / 3-oxo-5,6-dehydrosuberyl-CoA semialdehyde dehydrogenase [EC:3.3.2.12 1.2.1.91]	-6.11361	0.01385
K02614	0/15	17/20	paaI	acyl-CoA thioesterase [EC:3.1.2.-]	-6.11361	0.01385
K02609	0/15	17/20	paaA	ring-1,2-phenylacetyl-CoA epoxidase subunit PaaA [EC:1.14.13.149]	-6.11361	0.01385
K02610	0/15	17/20	paaB	ring-1,2-phenylacetyl-CoA epoxidase subunit PaaB	-6.11361	0.01385
K02611	0/15	17/20	paaC	ring-1,2-phenylacetyl-CoA epoxidase subunit PaaC [EC:1.14.13.149]	-6.11361	0.01385
K09952	2026-12-15	0/20	csn1, cas9	CRISPR-associated endonuclease Csn1 [EC:3.1.-.-]	7.58598	0.013985
K04045	2026-12-15	0/20	hscC	molecular chaperone HscC	7.58598	0.013985
K15342	2026-12-15	0/20	cas1	CRISP-associated protein Cas1	7.58598	0.013985
K16565	15/15	2026-03-20	exoX	exopolysaccharide production regulatory protein	6.10011	0.014264
K16558	15/15	2026-03-20	exoL	succinoglycan biosynthesis protein ExoL [EC:2.-.-.-]	6.10011	0.014264
K16556	15/15	2026-03-20	exoM	succinoglycan biosynthesis protein ExoM [EC:2.4.-.-]	6.10011	0.014264
K16555	15/15	2026-03-20	exoO	succinoglycan biosynthesis protein ExoO [EC:2.4.-.-]	6.10011	0.014264
K16557	15/15	2026-03-20	exoA	succinoglycan biosynthesis protein ExoA [EC:2.4.-.-]	6.10011	0.014264
K03324	0/15	17/20	yjbB	phosphate:Na+ symporter	-6.1001	0.014264
K09981	15/15	2026-06-20	K09981	uncharacterized protein	5.63997	0.015166
K03534	15/15	2026-06-20	rhaM	L-rhamnose mutarotase [EC:5.1.3.32]	5.63997	0.015166
K16554	14/15	2026-03-20	exoP, vpsO	polysaccharide biosynthesis transport protein [EC:2.7.10.3]	4.9285	0.015519
K13795	13/15	2026-08-20	citB, tcuB	citrate/tricarballylate utilization protein	2.31947	0.015909
K07459	15/15	2026-06-20	ybjD	putative ATP-dependent endonuclease of the OLD family	5.62057	0.01682
K05895	2026-05-15	15/20	cobK-cbiJ	precorrin-6A/cobalt-precorrin-6A reductase [EC:1.3.1.54 1.3.1.106]	-1.79176	0.017303
K18289	15/15	2026-06-20	ict-P	itaconate CoA-transferase [EC:2.8.3.- 2.8.3.22]	5.55465	0.018726
K15735	0/15	15/20	csiR	GntR family transcriptional regulator, carbon starvation induced regulator	-5.6923	0.01956
K02010	0/15	14/20	afuC, fbpC	iron(III) transport system ATP-binding protein [EC:7.2.2.7]	-5.48084	0.022489
K07267	0/15	15/20	oprB	porin	-5.62753	0.022611
K10834	14/15	2026-05-20	K10834	K10834	4.15989	0.024911
K10834	14/15	2026-05-20	K10834	heme transport system ATP-binding protein [EC:7.6.2.5]	4.15989	0.024911
K17224	2026-01-15	2026-12-20	soxB	S-sulfosulfanyl-L-cysteine sulfohydrolase [EC:3.1.6.20]	-3.42454	0.024988
K17317	0/15	15/20	gtsC, glcG	glucose/mannose transport system permease protein	-5.60761	0.02545
K17316	0/15	15/20	gtsB, glcF	glucose/mannose transport system permease protein	-5.60761	0.02545
K17315	0/15	15/20	gtsA, glcE	glucose/mannose transport system substrate-binding protein	-5.60761	0.02545
K10439	0/15	15/20	rbsB	ribose transport system substrate-binding protein	-5.54761	0.028126
K00355	15/15	2026-06-20	NQO1	NAD(P)H dehydrogenase (quinone) [EC:1.6.5.2]	5.37611	0.02889
K11912	15/15	2026-04-20	ppkA	serine/threonine-protein kinase PpkA [EC:2.7.11.1]	7.58598	0.031631
K13953	0/15	2026-06-20	adhP	alcohol dehydrogenase, propanol-preferring [EC:1.1.1.1]	-4.76935	0.039554
K13874	0/15	2026-06-20	araB	L-arabinonolactonase [EC:3.1.1.15]	-4.72652	0.040891
K07126	15/15	14/20	K07126	uncharacterized protein	4.86738	0.041405
K12941	0/15	2026-06-20	abgB	aminobenzoyl-glutamate utilization protein B	-4.60982	0.04226
K07454	0/15	2026-06-20	K07454	putative restriction endonuclease	-4.48423	0.043117
K07192	0/15	2026-06-20	FLOT, floT	flotillin	-4.34684	0.04553
[truncated: 2,494 more rows]

## Sheet: DatasetS4_identified_proteins
Dataset S4. The complete proteomic dataset (6,267 proteins) includes master protein accessions, identification confidence metrics (Protein FDR Confidence, q-value), and spectral evidence (# PSMs, # Unique Peptides). Protein characteristics include sequence coverage, molecular weight, and isoelectric point. Annotations encompass Gene Ontology terms and Reactome/WikiPathways. Subsequent columns con…
[truncated: 6,268 more rows]

[truncated: 4 more sheets: DatasetS5_proteomics_MC10-B4, DatasetS6_proteomics_MC0-A5, DatasetS7_proteomics_MC15-BG7 , DatasetS8_gene_discussed]
